# Supplementary material for: Transgenic Soybeans Expressing Phosphatidylinositol-3-Phosphate-Binding Proteins Show Enhanced Resistance Against the Oomycete Pathogen Phytophthora sojae
Source: Front Microbiol. 2022 Jun 16;13:923281. doi: 10.3389/fmicb.2022.923281 (PMC9243418; doi:10.3389/fmicb.2022.923281)
Supplement: Supplementary Table 1 — Design of RNA sequencing experiment, showing the genotype, category, treatment, and number of replicates for each RNA library sequenced. [file Table_1.XLSX]

## Sheet: Sheet1
Genotype	Type	Treatment	Replicates
null segregant	Control	Mock	3
null segregant	Control	P. sojae	3
Vmut4#4	Control	Mock	3
Vmut4#4	Control	P. sojae	3
VAM13#P1	VAM	Mock	3
VAM13#P1	VAM	P. sojae	3
VAM19#12	VAM	Mock	3
VAM19#12	VAM	P. sojae	3
B-GmPH9#4	GMPH	Mock	3
B-GmPH9#4	GMPH	P. sojae	3
C-GmPH23#11	GMPH	Mock	3
C-GmPH23#11	GMPH	P. sojae	3
