# Supplementary material for: Transgenic Soybeans Expressing Phosphatidylinositol-3-Phosphate-Binding Proteins Show Enhanced Resistance Against the Oomycete Pathogen Phytophthora sojae
Source: Front Microbiol. 2022 Jun 16;13:923281. doi: 10.3389/fmicb.2022.923281 (PMC9243418; doi:10.3389/fmicb.2022.923281)
Supplement: Supplemental Table 2 — FASTQ run reports and summary of RNA sequencing. [file Table_2.XLSX]

## Sheet: Sheet1
Lane summary
Lane	PF Clusters	% of the lane	% Perfect barcode	% One mismatch barcode	Yield (Mbases)	% PF Clusters	% >= Q30 bases	Mean Quality Score
1	408556613	100	97.32	2.68	123384	84.59	92.11	38.29
2	411949286	100	100	NaN	124409	85.29	92.47	38.41
3	409745863	100	97.52	2.48	123743	84.84	92.67	38.45
Sample	Lane	PF Clusters	% of the lane	% Perfect barcode	% One mismatch barcode	Yield (Mbases)	% PF Clusters	% >= Q30 bases	Mean Quality Score
M-null	1	25482113	6.24	96.18	3.82	7696	100	92.52	38.41
Ps-null	1	20394811	4.99	98.15	1.85	6159	100	92.92	38.53
M-Vmut	1	26418775	6.47	97.99	2.01	7978	100	92.42	38.39
Ps-Vmut	1	30526696	7.47	98.02	1.98	9219	100	92.42	38.37
M-VAM7-13	1	26470062	6.48	96.83	3.17	7994	100	92.19	38.32
Ps-VAM7-13	1	25946961	6.35	98.15	1.85	7836	100	90.1	37.62
M-VAM7-19	1	27521909	6.74	96.94	3.06	8312	100	92.38	38.38
Ps-VAM7-19	1	31663250	7.75	96.38	3.62	9562	100	92.46	38.4
M-BGmPH	1	33284206	8.15	96.88	3.12	10052	100	92.78	38.49
Ps-BGmPH	1	28355619	6.94	97.94	2.06	8563	100	92.68	38.45
M-CGmPH	1	36463292	8.92	96.29	3.71	11012	100	92.31	38.36
Ps-CGmPH	1	34085994	8.34	96.93	3.07	10294	100	92.61	38.44
Sample	Lane	PF Clusters	% of the lane	% Perfect barcode	% One mismatch barcode	Yield (Mbases)	% PF Clusters	% >= Q30 bases	Mean Quality Score
M-null	2	24974088	6.06	100	NaN	7542	100	92.65	38.46
Ps-null	2	24436603	5.93	100	NaN	7380	100	92.47	38.41
M-Vmut	2	26784737	6.5	100	NaN	8089	100	92.76	38.49
Ps-Vmut	2	23324525	5.66	100	NaN	7044	100	92.95	38.55
M-VAM7-13	2	24700825	6	100	NaN	7460	100	92.36	38.37
Ps-VAM7-13	2	25640638	6.22	100	NaN	7743	100	92.97	38.54
M-VAM7-19	2	22543042	5.47	100	NaN	6808	100	92.82	38.51
Ps-VAM7-19	2	37556746	9.12	100	NaN	11342	100	92.92	38.54
M-BGmPH	2	27824676	6.75	100	NaN	8403	100	92.66	38.46
Ps-BGmPH	2	33232958	8.07	100	NaN	10036	100	93.06	38.59
M-CGmPH	2	31002496	7.53	100	NaN	9363	100	92.74	38.49
Ps-CGmPH	2	30904340	7.5	100	NaN	9333	100	93	38.56
Sample	Lane	PF Clusters	% of the lane	% Perfect barcode	% One mismatch barcode	Yield (Mbases)	% PF Clusters	% >= Q30 bases	Mean Quality Score
M-null	3	25722623	6.28	96.88	3.12	7768	100	92.87	38.51
Ps-null	3	28258721	6.9	98.28	1.72	8534	100	93.69	38.76
M-Vmut	3	30194174	7.37	98.57	1.43	9119	100	92.73	38.48
Ps-Vmut	3	25232855	6.16	98.59	1.41	7620	100	93.3	38.63
M-VAM7-13	3	21451904	5.24	97.28	2.72	6478	100	90.51	37.78
Ps-VAM7-13	3	26291464	6.42	98.41	1.59	7940	100	93.26	38.62
M-VAM7-19	3	30374086	7.41	98	2	9173	100	93.12	38.59
Ps-VAM7-19	3	28680276	7	97.69	2.31	8661	100	93.13	38.58
M-BGmPH	3	36953476	9.02	98.5	1.5	11160	100	91.52	38.1
Ps-BGmPH	3	28747792	7.02	94.61	5.39	8682	100	93.36	38.66
M-CGmPH	3	29990913	7.32	96.44	3.56	9057	100	93.14	38.6
