# Supplementary material for: Transgenic Soybeans Expressing Phosphatidylinositol-3-Phosphate-Binding Proteins Show Enhanced Resistance Against the Oomycete Pathogen Phytophthora sojae
Source: Front Microbiol. 2022 Jun 16;13:923281. doi: 10.3389/fmicb.2022.923281 (PMC9243418; doi:10.3389/fmicb.2022.923281)
Supplement: Supplemental Table 3 — Genes with transcript levels differing among mock-inoculated genotypes. [file Table_3.XLSX]

## Sheet: Supp Table 3 
SUPPLEMENTARY TABLE 3. Genes with transcript levels differing among mock-inoculated genotypes
Genes		Gene Function Information			GO annotations														Transcript differences				Transcript levels (log2) and FDR adjusted p values, Red = elevated; green = reduced; gray test = not > 2 or p > 0.1																Additional response classes
Glyma 1.1 ID	TAIR10 top Blastp Hit	Description from TAIR10 top Blastp Hit	GO Biological Process annotations		Defense response to other organism	Defense response to fungus/oomycetes	Defense response to bacteria	Defense response to hormone	Response to jasmonic acid	Response to ethylene	Response to abscicic acid	Response to auxin	Response to cytokinin	Response to salicylic acid	Response to gibberellin	Response to light stimulus	Response to oxidative stress	Response to wounding	Control P. sojae/Mock > 2	VAM or GmPH/Control > 2x	VAM & GmPH/Control > 2x	VAM, GmPH differ >2x	Log2 GMPH/ control mock	p-value GMPH/ control mock	Log2 VAM/ control mock	FDR adj p-value VAM/ control mock	GmPH, VAM average	GmPH - VAM	Log2 GMPH P.sojae/ mock	FDR adj p-value GMPH P.sojae/ mock	log2 VAM P.sojae/ mock	FDR adj p-value VAM P.sojae/ mock	log2 Control P.sojae/ mock	FDR adj p-value Control P.sojae/ mock	Log2 VAM/ control P.sojae (inter action)	FDR adj p-value VAM/ control P.sojae (inter-action)	Log2 GMPH/ control P.sojae (inter-action)	FDR adj p-value GMPH/ control P.sojae (inter-action)	GmPH/ Control mock	VAM/ Control mock	Control Psojae/Mock	GmPH/ Control x P.sojae/Mock inter-action	VAM/ Control x P.sojae/Mock inter-action
Glyma06g37401	AT2G46370.4	Auxin-responsive GH3 family protein JAR1; JAR1 catalyzes the formation of a biologically active jasmonyl-isoleucine (JA-Ile) conjugate.	defense response to other organism; response to hormone; response to jasmonic acid; jasmonic acid metabolic process; jasmonic acid mediated signaling pathway; jasmonic acid and ethylene-dependent systemic resistance; response to auxin; response to wounding; systemic acquired resistance;response to auxin; induced systemic resistance; response to ozone; response to UV-B		X			X	X			X								X	(X)*	X	2.41792	1.60854e-05	-1.66643	0.0612973	0.375749	4.08435	-1.15346	0.181455	-1.20503	0.182199	-1.48419	0.196639	0.307406	0.999953	0.358977	0.999988	x	x
Glyma17g19845	AT5G42800.1	dihydroflavonol 4-reductase; atalyzes the conversion of dihydroquercetin to leucocyanidin in the biosynthesis of anthocyanins	anthocyanin biosynthesis																	X	X	X	2.67588	0.00679333	7.28008	2.0975e-07	4.97798	-4.6042	-0.195052	0.549183	0.183275	0.499984	0.474074	0.631749	-0.304006	0.999953	-0.682333	0.999988	x	x
Glyma02g14630	AT1G68750	Phosphoenolpyruvate carboxylase 4																	X	X	X	X	-0.511452	0.0617297	-1.68585	0.000647497	-1.09865	1.1744	-0.395489	0.018713	-0.752049	0.0660614	-1.21923	0.0382383	0.483332	0.999953	0.839892	0.999988	x	x	x
Glyma04g37850	NA	NA	carbohydrate metabolic process; glucosinolate catabolic process; response to salt stress																	X	X	X	-1.03457	0.0678462	-2.33672	3.97557e-05	-1.68564	1.30215	-1.06873	0.0496691	-1.15765	0.0494287	-1.62589	0.0536633	0.48583	0.999953	0.574751	0.999988	x	x
Glyma06g24030	AT5G17370.1	Transducin/WD40 repeat-like superfamily protein																		X	X	X	-1.61502	2.32143e-05	-3.02299	1.44415e-08	-2.31901	1.40797	-0.0727312	0.840147	-0.144568	0.841451	-0.203449	0.836664	0.0540644	0.999953	0.125902	0.999988	x	x
Glyma18g11880	NA	NA																		X	X	X	-7.80256	4.45691e-26	-4.07167	1.37161e-06	-5.93712	-3.73089	0.746039	0.999926	0.0776202	0.999849	0.0752719	0.999941	0.00600966	0.999953	0.674428	0.999988	x	x
Glyma18g35964	AT1G32090.1	Early-responsive to dehydration stress protein (ERD4)	defense response to other organism; cellular component biogenesis; organic acid metabolic process		X															X		X	-5.25496	6.79881e-05	-0.10808	0.999977	-2.68152	-5.14688	-0.742652	0.999405	-0.474352	0.999849	-0.40856	0.999941	-0.0618526	0.999953	-0.330153	0.999988	x
Glyma19g04390	AT1G15520.1	Pleiotropic drug resistance 12 ATPDR12	defense response to other organim; defense response to oomycetes; response to hormone; response to abscisic acid; abscisic acid transport; abscisic acid-activated signaling pathway; cellular response to water deprivation; import across plasma membrane; import into cell; intercellular transport; negative regulation of post-embryonic development; response to cold; response to heat; response to wate…		X	X		X			X									X		X	-1.67964	0.000875968	2.41078	0.999977	0.36557	-4.09041	-0.181797	0.999926	-0.38324	0.999849	-0.512481	0.999941	0.144651	0.999953	0.346094	0.999988	x
Glyma14g17863	AT3G09150.2	phytochromobilin:ferredoxin oxidoreductase, chloroplast / phytochromobilin synthase (HY2)	phytochromobilin biosynthetic process																	X		X	-1.15026	0.0068253	2.5541	0.999977	0.701919	-3.70436	-0.419086	0.810852	-0.442061	0.812103	-0.289244	0.806108	-0.157359	0.999953	-0.134384	0.999988	x
Glyma06g02714	AT1G75720.2	Plant protein of unknown function (DUF827)	chloroplast accumulation movement; chloroplast avoidance movement																	X		X	-3.21619	8.69178e-08	0.10527	0.999977	-1.55546	-3.32147	-0.496802	0.931699	-0.538167	0.937847	-0.181067	0.923903	-0.353774	0.999953	-0.312409	0.999988	x
Glyma06g39444	AT2G20825.1	Developmental regulator, ULTRAPETALA ULT2	cellular catabolic process; cellular lipid metabolic process; monocarboxylic acid metabolic process; organic substance catabolic process																	X		X	-3.52882	3.96452e-15	-0.315731	0.999977	-1.92228	-3.21309	0.610573	0.999926	0.271238	0.999849	0.372954	0.999941	-0.107316	0.999953	0.23202	0.853266	x
Glyma06g46330	NA	NA																		X		X	-2.95505	0.000273501	0.228466	0.999977	-1.36329	-3.18351	-0.170656	0.999926	-0.138736	0.999849	0.59684	0.999941	-0.739534	0.999953	-0.771454	0.320047	x
Glyma15g33660	AT1G15910.1	XH/XS domain-containing protein	gene silencing by RNA-directed DNA methylation; regulation of double-strand break repair via homologous recombination																	X		X	-1.80913	0.0661257	1.13594	0.999977	-0.336597	-2.94507	-0.332641	0.91458	-0.454095	0.915379	-0.544675	0.906637	0.100841	0.999953	0.222295	0.999988	x
Glyma04g17681	AT1G29040.4	unknown protein																		X		X	-3.09259	1.50803e-10	-0.855778	0.0249321	-1.97418	-2.23681	-0.271265	0.999926	0.0627452	0.999849	0.146328	0.999941	-0.0911948	0.999953	-0.425205	0.999988	x
Glyma15g39210	AT1G30870.1	Peroxidase superfamily protein	response to oxidative stress; response to stress														X			X		X	-1.60499	0.00241295	0.601029	0.999977	-0.501981	-2.20602	-0.646055	0.306642	-1.41077	0.305843	-1.48457	0.324791	0.104581	0.999953	0.869301	0.999988	x
Glyma03g04710	AT5G05340.1	Peroxidase superfamily protein	lignin biosynthetic process; positive regulation of syringal lignin biosynthetic process; xylem development																	X		X	-1.20022	0.0243424	0.882168	0.999977	-0.159024	-2.08238	1.64225	0.999926	0.521626	0.999849	0.370705	0.999941	0.146832	0.999953	1.26746	0.389343	x
Glyma14g34440	AT2G34090.1	Maternal effect embryo arrest 18	embryo development ending in seed dormancy; pollen tube development																	X		X	-3.64931	0.0015572	-2.0789	0.999977	-2.86411	-1.5704	-1.35244	0.449334	-1.2842	0.472106	-1.82029	0.443738	0.546451	0.999953	0.478206	0.999988	x
Glyma10g31841	AT1G16930.1	F-box/RNI-like/FBD-like domains-containing protein	defense response to other organism; defense response to bacterium		X		X													X		X	-1.96802	0.0780214	-0.443388	0.999977	-1.2057	-1.52463	-0.326522	0.999926	-0.331095	0.999849	0.112426	0.999941	-0.446132	0.999953	-0.441559	0.999988	x
Glyma09g33013	NA	NA	DNA mediated transformation; cellular response to sulfate starvation; import into nucleus; osmosensory signaling pathway; response to osmotic stress; sulfate transport; thigmotropism																	X		X	-1.69655	0.0942641	-0.346615	0.999977	-1.02158	-1.34994	0.206337	0.999926	0.0293663	0.999849	0.27764	0.999941	-0.263736	0.999953	-0.0867654	0.999988	x
Glyma09g27370	AT5G51920.1	Pyridoxal phosphate (PLP)-dependent transferases superfamily protein																		X		X	-1.10901	0.0780214	0.113318	0.999977	-0.497844	-1.22233	0.370884	0.999926	-0.739525	0.999849	-0.776562	0.989945	0.0561053	0.999953	1.16651	0.57651	x
Glyma07g00960	AT5G11970	ABC family ABC transporter																	X	X		X	1.67642	0.0942641	0.597874	0.999977	1.13715	1.07855	1.3711	0.050203	1.54628	0.0500151	1.71275	0.0551452	-0.175512	0.999953	-0.350689	0.999988	x		x
Glyma14g36375	NA	NA																		X		X	1.55135	0.0780214	0.422835	0.674682	0.987091	1.12851	0.229575	0.0156501	0.276593	0.0158136	1.05304	0.0191868	-0.781162	0.282199	-0.82818	0.410961	x
Glyma14g07260	AT5G06080.1	LOB domain-containing protein 33	response to hormone; hormone-mediated signaling pathway; positive regulation of transcription DNA-templated					X												X		X	1.34196	0.06088	0.198189	0.999977	0.770072	1.14377	-0.863354	0.945125	0.318988	0.893469	0.0962299	0.999941	0.227064	0.999953	-0.955278	0.89932	x
Glyma16g13540	AT4G17010	transcription factor IIIB;	transcription factor																X	X		X	1.29849	2.84229e-35	0.125136	0.999977	0.711814	1.17336	1.55447	5.32784e-52	1.97862	0.00281454	2.60776	0.00330473	-0.66302	0.999953	-1.08717	3.62243e-33	x		x	x
Glyma04g02230	AT5G11880	Pyridoxal-dependent decarboxylase family protein; DAPDC2, MESO-DIAMINOPIMELATE DECARBOXYLASE 2	lysine biosynthetic process																X	X		X	1.24924	0.0225189	-0.0208931	0.999977	0.614175	1.27014	4.14006	3.96883e-11	4.83365	3.80683e-11	4.5829	4.69393e-11	0.240203	0.999953	-0.453383	0.999988	x		x
Glyma15g13770	AT5G46890.1	Bifunctional inhibitor/lipid-transfer protein/seed storage 2S albumin superfamily protein	plant epidermis development																	X		X	1.94548	0.0180206	0.665864	0.999977	1.30567	1.27961	0.189365	0.999926	0.627602	0.999849	0.0318339	0.999941	0.596189	0.999953	0.157952	0.999988	x
Glyma13g41800	AT5G24550.1	beta glucosidase 32	response to other organism																	X		X	2.09048	0.00402549	0.77622	0.987104	1.43335	1.31426	-0.425921	0.810741	0.288484	0.725589	0.787657	0.67726	-0.521667	0.999953	-1.23607	0.999988	x
Glyma19g34820	AT3G54790.1 | Symbols: | ARM repeat superfamily protein | chr3:20281830-20284363 REVERSE LENGTH=760	AtPUB3; U-box domain; Armadillo/beta-catenin-like repeat	negative regulation of gene expression																	X		X	1.35762	0.0477399	0.0389392	0.999977	0.698281	1.31868	0.0929427	0.202502	1.14443	0.202535	1.54644	0.225583	-0.447384	0.999953	-1.49887	0.419263	x
Glyma14g07930	AT5G66460.1	Glycosyl hydrolase superfamily protein																		X		X	1.6834	0.0265069	0.175753	0.233924	0.929575	1.50764	0.599441	0.193817	0.0151793	0.194456	1.45636	0.21501	-1.47888	0.249248	-0.894621	0.999988	x
Glyma07g01031	AT4G33050	Calmodulin-binding family protein (EDA39); ATIQM1, EDA39, EMBRYO SAC DEVELOPMENT ARREST 39, IQ-MOTIF PROTEIN 1, IQM1																	X	X		X	2.29458	0.00170064	0.706325	0.481236	1.50045	1.58825	2.31274	0.000178131	3.21067	0.000175404	3.12061	0.000268762	0.0338961	0.999953	-0.864027	0.853266	x		x
Glyma08g21510	AT3G16360.2	HPT phosphotransmitter 4	response to hormone; response to cytokinin; cytokinin-activated signaling pathway; regulation of cytokinin-activated signaling pathway; signal transduction; phosphorelay signal transduction system					X					X							X		X	1.78584	0.0780214	0.101794	0.999977	0.943815	1.68404	-0.00646957	0.873817	-0.157515	0.905209	0.705134	0.891247	-0.882236	0.903041	-0.73119	0.999988	x
Glyma14g07670	AT1G06060.1	LisH and RanBPM domains containing protein																		X		X	1.79645	7.64635e-05	-0.174112	0.999977	0.811167	1.97056	-0.663966	0.967228	-0.337632	0.965835	-0.682001	0.951603	0.348694	0.999953	0.0223597	0.999988	x
Glyma18g03470	AT1G02800.1	cellulase 2; CEL2 is induced by nemotodes and is expressed in syncitia induced by Heterodera schachtii	response to other organism; response to nematode		X															X		X	1.90933	0.0780214	-0.448493	0.999977	0.730418	2.35782	-0.179264	0.942335	-0.17525	0.942961	0.197504	0.926602	-0.36574	0.999953	-0.369754	0.999988	x
Glyma20g27134	AT2G01270	Quiescin-sulfhydryl oxidase 2 (AtQSOX2); Encodes a protein disulfide isomerase-like (PDIL) protein, a member of a multigene family within the thioredoxin (TRX) superfamily	response to stress																X	X		X	1.98864	1.58452e-05	-1.02175	0.999977	0.483445	3.01039	1.85842	0.00038634	1.61996	0.000380223	2.86589	0.000594804	-1.29984	0.188877	-1.06137	0.174062	x		x
Glyma10g13450	AT5G10530.1 | Symbols: | Concanavalin A-like lectin protein kinase family protein | chr5:3324978-3326933 REVERSE LENGTH=651	Legume lectin domain	defense response to other organism; defense response to bacterium; defense response to oomycetes; positive regulation of cell death; response to oxidative stress; positive regulation of hydrogen peroxide metabolic process; protein phosphorylation		X	X	X										X			X		X	-1.52001	0.331992	2.86205	0.000614233	0.671016	-4.38206	0.593311	0.999926	0.518615	0.999849	0.703424	0.93065	-0.194626	0.999953	-0.11993	0.999988		x
Glyma09g30111	AT4G10450.1	Ribosomal protein L6 family	cytoplasmic translation; translation																	X		X	0.108458	0.999977	3.23803	0.0130486	1.67324	-3.12957	-0.0420158	0.458662	-0.212875	0.459375	-0.630781	0.607862	0.428513	0.999953	0.599373	0.999988		x
Glyma14g12210	AT4G02570.4	cullin 1 ; SCF ubiquitin ligase involved in mediating responses to auxin and jasmonic acid	response to hormone; response to jasmonic acid; jasmonic acid mediated signaling pathway; response to auxin; SCF complex assembly; embryo development ending in seed dormancy; leaf development; phloem or xylem histogenesis; regulation of circadian rhythm					X	X			X								X		X	-0.907177	0.999977	2.18792	3.07556e-11	0.640373	-3.0951	-0.406269	0.999926	-0.0478879	0.943385	0.177435	0.999941	-0.228992	0.999953	-0.587373	0.833094		x
Glyma05g25030	AT4G16280	RNA binding; abscisic acid binding (FCA); flowering control	response to hormone; response to abscisic acid ; flowering control; embryo development ending in seed dormancy; embryo sac development; heterochromatin assembly by small RNA; regulation of flower development					X			X								X	X		X	0.349823	0.999977	3.3476	7.91163e-06	1.84871	-2.99778	-0.892121	0.035378	-1.24518	0.0353075	-1.7738	0.0454518	0.578744	0.999953	0.931803	0.999988		x	x
Glyma19g38740	AT3G52450.1	AtPUB22; plant U-box 22; E3 ubiquitin ligase	defense response; negative regulation of immunity; respiratory burst involved in defense response; protein autoubiquitination; protein ubiquitination; response to water deprivation														X			X		X	1.32837	0.471214	4.18701	0.0182019	2.75769	-2.85864	0.0312446	0.999926	1.12261	0.999849	-0.0267978	0.999941	1.15098	0.999953	0.0596205	0.999988		x
Glyma10g23028	NA	NA																		X		X	0.523046	0.999977	2.82146	0.00322204	1.67225	-2.29841	-0.674012	0.861621	-0.325025	0.862214	-0.332574	0.869119	0.0188871	0.999953	-0.330099	0.999988		x
Glyma02g16040	AT1G06800	Alpha/beta-Hydrolases superfamily protein (PLA-I{gamma}1	defense response to other organism; regulation of defense response; response to inorganic substance		X														X	X		X	0.454582	0.999977	2.22608	0.00627651	1.34033	-1.7715	-2.0375	0.0676026	-2.35264	0.0674166	-2.19754	0.0743305	-0.123617	0.999953	0.191521	0.999988		x	x
Glyma01g26826	AT1G11755.1	Encodes a cis-prenyltransferase, involved in dolichol biosynthesis; Undecaprenyl pyrophosphate synthetase family protein																		X		X	-2.97397	0.230578	-4.18176	0.0038469	-3.57786	1.20779	-0.274248	0.999926	0.0526812	0.999849	-0.462828	0.999941	0.520492	0.999953	0.193562	0.999988		x
Glyma02g14740	AT1G68750.1	phosphoenolpyruvate carboxylase 4 PPC4																		X		X	-1.34002	0.999977	-3.17807	3.97557e-05	-2.25905	1.83805	-0.295139	0.999926	0.0416382	0.999849	0.117329	0.999941	-0.0731708	0.999953	-0.409948	0.999988		x
Glyma18g31985	AT1G03080.1	kinase interacting (KIP1-like) family protein	defense response to other organism; response to wounding; organic acid metabolic process; tropism		X													X		X		X	0.136887	0.999977	-1.70205	0.0960165	-0.78258	1.83893	-0.466224	0.999926	-0.327541	0.999849	-0.642696	0.997637	0.325367	0.999953	0.186684	0.999988		x
Glyma06g41461	AT3G07160.1	Encodes glucan synthase-like 10 (GSL10), a member of the Glucan Synthase-Like (GSL) family believed to be involved in the synthesis of the cell wall component callose																		X		X	-1.7227	0.244983	-4.07786	1.9024e-10	-2.90028	2.35516	-0.40079	0.715009	0.927321	0.713056	-0.847758	0.71637	1.77962	0.0168502	0.451508	0.999988		x			x
Glyma14g34491	NA	NA																		X		X	1.23497	0.999977	-3.08562	1.37161e-06	-0.925325	4.32058	0.672445	0.999926	0.299116	0.999849	-0.0705842	0.999941	0.375819	0.999953	0.749148	0.999988		x
Glyma15g18560	AT5G56970.1	cytokinin oxidase 3 CKX3																				X	0.0974662	0.999977	-0.963678	0.999977	-0.433106	1.06114	2.04898	1.27e-23	1.85955	0.174687	1.61814	0.187255	0.225766	0.999953	0.415194	0.0601344				x
Glyma02g06070	AT1G19640.1	jasmonic acid carboxyl methyltransferase JMT; methyl jasmonate synthesis	response to hormone; response to jasmonic acid; methyl jasmonate biosynthetic process					X	X													X	0.384662	0.999977	-0.75029	0.00235597	-0.182814	1.13495	1.56516	0.999926	2.6023	0.999849	1.37462	0.999941	1.21187	0.0669669	0.174724	0.999988					x
Glyma18g05890	AT4G33355.1	Predicted to encode a PR (pathogenesis-related) protein; Bifunctional inhibitor/lipid-transfer protein/seed storage 2S albumin superfamily protein			X																	X	1.14857	0.737317	-0.639432	0.944712	0.254569	1.788	1.91505	2.65e-05	0.667355	7.88e-06	2.5688	6.2106e-05	-1.94879	0.000958247	-0.701097	0.999988					x
Glyma17g21163	AT3G28050.1	Nodulin MtN21 /EamA-like transporter family protein	cellular lipid metabolic process; secondary metabolic process; tissue development																	X	X		-3.88492	1.77128e-10	-3.28206	1.57408e-06	-3.58349	-0.602857	0.404038	0.999926	0.0114523	0.999849	0.268703	0.999941	-0.255003	0.999953	0.137582	0.999988	x	x
Glyma18g07396	AT5G53460.3	NADH-dependent glutamate synthase 1 GLT1	response to hormone; response to cytokinin; glutamate biosynthetic process; ammonia assimilation cycle; nitrate assimilation; developmental growth					X					X							X	X		-5.28849	3.30366e-09	-4.70915	2.18024e-07	-4.99882	-0.579338	-0.937694	0.777413	-0.637105	0.775726	-0.851874	0.777409	0.219136	0.999953	-0.0814531	0.999988	x	x
Glyma17g30936	AT1G47330.1	CBS domain-containing protein with a domain of unknown function (DUF21)	response to light stimulus													X				X	X		-2.10507	0.00377075	-1.5673	0.0244995	-1.83618	-0.537765	0.19913	0.999926	0.325844	0.99439	0.0239219	0.968703	0.293834	0.999953	0.16712	0.999988	x	x
Glyma04g17691	AT4G33690.1	unknown protein	cellular macromolecule localization																	X	X		-2.20332	0.00170064	-1.78862	0.00626396	-1.99597	-0.414703	-0.229474	0.999926	0.147707	0.999849	0	1	0.334563	0.999953	-0.0426188	0.999988	x	x
Glyma18g10786	AT5G05800.2	unknown protein	negative regulation of metabolic process																	X	X		-2.66397	2.03046e-07	-2.29875	8.51546e-06	-2.48136	-0.365223	-0.190297	0.999926	-0.116545	0.999849	-0.581232	0.999941	0.482609	0.999953	0.408856	0.999988	x	x
Glyma05g22807	AT5G41980.1	Putative harbinger transposase-derived nuclease																		X	X		-3.47879	0.00017551	-3.24021	0.00693865	-3.3595	-0.238583	0.0831739	0.999926	-0.402646	0.999849	-0.172645	0.999941	-0.225719	0.999953	0.260101	0.999988	x	x
Glyma06g21480	AT4G19040.3	EDR2; negatively regulates salicylic acid-based defenses and cell death during powdery mildew infections of Arabidopsis thaliana	defense response to other organism; defense response to fungus; regulation of defense response to fungus; response to hormone; response to ethylene; response to salicylic acid; negative regulation of leaf senescence;		X	X		X		X				X						X	X		-2.21273	0.000190885	-2.04837	0.000614233	-2.13055	-0.164362	0.0350556	0.999926	-0.307025	0.999849	0.0852567	0.999941	-0.401904	0.999953	-0.0598234	0.999988	x	x
Glyma17g31235	AT4G08290	Nodulin MtN21 /EamA-like transporter family protein	response to alcohol; response to lipid																X	X	X		-1.93999	0.077969	-1.88529	0.099896	-1.91264	-0.054699	-1.72451	0.0546895	-1.22148	0.0701807	-2.56515	0.0596924	1.38964	0.999953	0.886605	0.999988	x	x	x
Glyma03g37841	AT1G02580.1	SET domain-containing protein; histone methyltranferase	response to absence of light; negative regulation of transcription; regulation of endosperm development; regulation of gene expression by genetic imprinting; seed morphogenesis													X				X	X		3.32535	6.42859e-05	3.24566	0.000524022	3.28551	0.079696	-0.180968	0.434646	0.156239	0.434464	0.504521	0.459547	-0.353296	0.999953	-0.690503	0.999988	x	x
Glyma10g06980	AT3G63490	Ribosomal protein L1p/L10e family; maturation of LSU-rRNA	translation																X	X	X		-2.63699	0.0128115	-2.74089	0.000536868	-2.68894	0.103893	-0.973941	0.119934	-1.12545	0.0528674	-1.17786	0.0576077	0.0641661	0.999953	0.21567	0.999988	x	x	x
Glyma17g21180	AT2G26930.1	4-(cytidine 5'-phospho)-2-C-methyl-D-erythritol kinase CDPMEK; isoprenoid biosynthesis for chloroplast	isoprenoid biosynthesis for chloroplast; isopentenyl diphosphate biosynthetic process; terpenoid biosynthetic process																	X	X		-3.57591	9.69878e-07	-3.73508	2.19569e-07	-3.65549	0.159175	0.127957	0.488941	-0.512402	0.488654	-0.814831	0.498869	0.3085	0.999953	0.948859	0.320047	x	x
Glyma07g16300	AT2G37740	Zinc-finger protein 10; function not known	regulation of transcription DNA-templated																X	X	X		-1.15399	0.0688386	-1.43068	0.0832	-1.29234	0.276696	-0.763393	0.0477998	-0.978577	0.0475906	-1.43892	0.054808	0.481797	0.999953	0.696981	0.999988	x	x	x
Glyma10g26320	AT4G27450.1	Asparagine synthase-like; Aluminium induced protein with YGL and LRDR motifs; response to hypoxia	response to light stimulus; response to light intensity; response to hypoxia; cellular response to hypoxia													X				X	X		-2.86667	0.000612138	-3.22061	0.00068452	-3.04364	0.353937	0.555994	0.999926	-1.51683	0.999849	-0.54676	0.999941	-0.965348	0.999953	1.10747	0.999988	x	x
Glyma06g21471	NA	NA																		X	X		-2.57387	9.89656e-06	-3.03121	1.37161e-06	-2.80254	0.457342	-0.706722	0.974147	-0.0596536	0.902498	-0.704407	0.956387	0.658833	0.999953	0.0117639	0.999988	x	x
Glyma12g24961	NA	NA																		X	X		-2.16435	2.32143e-05	-2.70961	1.61941e-05	-2.43698	0.54526	0.483493	0.999926	-0.00420857	0.999849	0.295396	0.999941	-0.309126	0.999953	0.178576	0.999988	x	x
Glyma02g14595	AT1G68750.1	Phosphoenolpyruvate carboxylase 4 ATPPC4																		X	X		-1.74752	0.077969	-2.45559	0.00124896	-2.10156	0.708077	0.503915	0.999926	-0.454113	0.999849	0.32383	0.999941	-0.787379	0.999953	0.170649	0.999988	x	x
Glyma09g16871	AT3G45850.2 | Symbols: | P-loop containing nucleoside triphosphate hydrolases superfamily protein | chr3:16855814-16860950 REVERSE LENGTH=1058	P-loop containing nucleoside triphosphate hydrolases superfamily protein	microtubule-based movement																	X	X		1.77517	0.00573814	1.01353	0.099896	1.39435	0.761639	0.175511	0.26842	-0.0159009	0.257468	0.968481	0.296766	-1.0136	0.36528	-0.822185	0.999988	x	x
Glyma02g18075	AT4G02210.2	Myb/SANT-like DNA-binding domain protein																		X	X		-4.37693	6.61087e-11	-5.26116	1.04172e-14	-4.81904	0.884233	0.266829	0.999926	0.525217	0.999849	-0.236875	0.999941	0.765888	0.999953	0.5075	0.999988	x	x
Glyma02g14545	AT1G68750.1	phosphoenolpyruvate carboxylase 4																		X	X		-1.34597	2.91193e-05	-2.342	3.97557e-05	-1.84398	0.996038	0.433007	0.635878	-0.694845	0.63302	-0.574793	0.640703	-0.115296	0.999953	1.01256	0.999988	x	x
Glyma17g17910	AT4G37470.1	alpha/beta-Hydrolases superfamily protein	photomorphogenesis; response to karrikin																	X			-1.46191	0.0282605	-0.683963	0.999977	-1.07294	-0.777946	-0.428279	0.106296	-1.04678	0.157799	-1.53778	0.128618	0.519335	0.999953	1.13783	0.440404	x
Glyma13g38970	AT4G16470.1	Tetratricopeptide repeat (TPR)-like superfamily protein																		X			-0.731828	1.22744e-40	-0.293352	0.999977	-0.51259	-0.438476	0.421947	0.0402635	0.0737768	0.999849	0.0693929	0.999941	0.00775237	0.999953	0.355923	2.92693e-25	x			x
Glyma13g43841	AT1G80350	P-loop containing nucleoside triphosphate hydrolases superfamily protein (ERH3)																	X	X			-0.423626	0.0780214	-0.073881	0.604068	-0.248753	-0.349745	-0.609316	0.00332626	-0.922373	0.00329392	-1.65714	0.00486195	0.762884	0.206168	1.07594	0.182447	x		x
Glyma07g10060	NA	NA																		X			-1.84659	0.0639315	-1.69697	0.258577	-1.77178	-0.149621	-0.152958	0.999926	-0.3701	0.999849	0.0705165	0.986906	-0.436895	0.999953	-0.219752	0.999988	x
Glyma02g35640	AT3G49390.2	CTC-interacting domain 10																		X			-0.165689	0.0133511	-0.312702	0.999977	-0.239195	0.147012	-1.28326	8.87102e-12	-0.866159	0.786151	-1.08943	0.794371	0.254493	0.999953	-0.16261	0.924352	x
Glyma13g11592	AT3G07650.4	CONSTANS-like 9																		X			0.898221	1.27106e-20	0.651279	0.999977	0.77475	0.246942	-0.266947	0.00134719	-0.373036	0.999628	0.253058	0.999941	-0.617905	0.999953	-0.511816	5.63812e-20	x			x
Glyma12g04500	AT5G66440	tRNA-methyltransferase non-catalytic subunit trm6MTase subunit;																	X	X			1.31246	0.0231358	1.04217	0.236185	1.17732	0.270294	3.33261	2.52729e-06	3.07076	2.49778e-06	3.8208	3.15077e-06	-0.789951	0.999953	-0.528095	0.999988	x		x
Glyma13g19560	AT3G53600.1	C2H2-type zinc finger family protein																		X			0.0351595	0.0699899	-0.335916	0.999977	-0.150378	0.371076	2.42554	1.26773e-05	3.68979	1.23973e-05	3.43928	1.79063e-05	0.206956	0.999953	-1.0573	0.320047	x
Glyma01g00481	AT5G35390.1	Leucine-rich repeat protein kinase family protein (pollen development)																		X			1.40923	0.00425207	0.954183	0.699018	1.1817	0.455043	-0.313276	0.492275	0.348342	0.518857	1.25964	0.14338	-0.271548	0.999953	-0.933167	0.770223	x
Glyma17g01891	AT1G61800.1	glucose-6-phosphate/phosphate translocator 2 ATGPT2																		X			0.764998	0.0942641	-0.0141662	0.999977	0.375416	0.779164	-1.32427	0.999926	0.265594	0.999849	-0.140863	0.999941	0.408893	0.999953	-1.18097	0.873325	x
Glyma08g04930	AT1G68390	Core-2/I-branching beta-1,6-N-acetylglucosaminyltransferase family protein																	X	X			1.36787	0.0950437	0.586711	0.481833	0.97729	0.781157	4.22842	6.24699e-08	4.31859	6.10299e-08	4.92458	1.39565e-07	-0.675845	0.928826	-0.766017	0.750497	x		x
Glyma07g13320	AT1G80600.1	HOPW1-1-interacting 1																		X			0.834493	2.32143e-05	-0.0448036	0.999977	0.394845	0.879296	0.154876	0.999926	-0.380539	0.999849	-0.0784403	0.999941	-0.292178	0.999953	0.243237	0.999988	x
Glyma17g06920	AT2G18969.1	DNA binding transcription factor; atypical member of the bHLH (basic helix-loop-helix) family transcriptional factors																		X			1.17981	0.00842626	0.246276	0.999977	0.713043	0.933534	-1.12292	0.742553	0.0391788	0.759943	0.492136	0.739558	-0.451688	0.999953	-1.61379	0.589214	x
Glyma20g34550	AT3G23230	Integrase-type DNA-binding superfamily protein	response to hormone; response to ethylene; ethylene-activated signaling pathway					X		X									X	X			1.50331	0.0780214	0.563366	0.999977	1.03334	0.939945	3.26766	8.85072e-06	3.83629	8.69205e-06	3.59122	1.48371e-05	0.192476	0.999953	-0.376155	0.999988	x		x
Glyma18g50371	AT3G02150	Plastid transcription factor 1 (PTF1)	defense response; regulation of defense response; cell differentiation; leaf development; leaf morphogenesis; leaf senescence; positive regulation of development; regulation of transcription DNA-templated																X	X			0.435322	0.432217	1.2138	0.0933851	0.824559	-0.778474	2.8374	3.03283e-06	2.2899	3.02345e-06	3.51258	4.56965e-06	-1.26877	0.471573	-0.721271	0.732648		x	x
Glyma06g40151	AT4G27290	S-locus lectin protein kinase family protein	protein phosphorylation; recognition of pollen																X	X			0.715542	0.999977	1.42177	0.0340906	1.06865	-0.706224	2.60353	0.000205286	1.51807	0.000294011	2.86137	0.000473628	-1.40265	0.197338	-0.317189	0.999988		x	x
Glyma13g02943	AT4G08290.2	nodulin MtN21 /EamA-like transporter family protein																		X			0.466043	0.999977	1.01807	0.0833031	0.742058	-0.55203	-0.332825	0.999926	-0.664516	0.999849	0.305922	0.88003	-0.980518	0.503425	-0.648827	0.999988		x
Glyma14g01460	AT4G26490.1	Late embryogenesis abundant (LEA) hydroxyproline-rich glycoprotein family																		X			1.03516	0.694334	1.35865	0.099896	1.19691	-0.32349	0.434831	0.412758	0.117127	0.411765	0.931849	0.42223	-0.8149	0.999953	-0.497197	0.999988		x
Glyma06g08762	AT5G59560.2	sensitivity to red light reduced protein (SRR1)	circadian rhythm; microtubule-based process; red or far-red light signaling pathway; response to light stimulus													X				X			0.890811	0.56199	1.11325	0.0628265	1.00203	-0.222439	0.528989	0.518443	0.110065	0.366147	1.39699	0.431854	-1.32709	0.762556	-0.908167	0.999988		x
Glyma1961s00250	NA	NA																		X			-1.79335	0.124065	-1.6663	0.0808466	-1.72982	-0.127047	0.400289	0.999926	0.367272	0.999849	0.824069	0.999941	-0.476706	0.999953	-0.44369	0.999988		x
Glyma20g36750	AT5G28770.2	bZIP transcription factor family protein	response to hormone; response to abscisic acid; cellular response to abscisic acid stimulus; cellular response to glucose stimulus; entrainment of circadian clock;					X	X											X			1.03183	0.771638	1.0223	0.099896	1.02707	0.009528	0.554304	0.718342	0.296602	0.740262	0.941731	0.723488	-0.66308	0.999953	-0.405378	0.999988		x
Glyma07g05710	NA	NA																	X	X			1.35214	0.543694	1.32199	0.0231557	1.33707	0.03015	2.29148	0.0104524	1.56434	0.0102014	2.39819	0.0126584	-0.87919	0.519295	-0.152045	0.999988		x	x
Glyma07g15690	AT5G60010.1	ferric reductase-like transmembrane component family protein																		X			-1.32398	0.923746	-1.40754	1.46894e-16	-1.36576	0.083555	-1.1852	0.433785	-0.891339	5.85109e-08	-1.45727	0.447383	0.576964	0.0141075	0.283098	0.999988		x			x
Glyma02g00870	AT3G23240	Ethylene response factor 1 (AtERF1)	defense response; response to hormone; response to jasmonic acid; jasmonic acid mediated signaling pathway; response to ethylene; ethylene-activated signaling pathway; regulation of transcription DNA-templated					X	X	X									X	X			1.19672	0.347481	1.05968	0.0863354	1.1282	0.13704	6.3764	3.37932e-16	6.42537	2.90749e-17	6.8754	2.91247e-17	-0.515829	0.727812	-0.564793	0.999988		x	x
Glyma02g14660	AT1G68750	Phosphoenolpyruvate carboxylase 4 (AtPPC4)																	X	X			-1.00134	0.380714	-1.26726	0.099896	-1.1343	0.265922	-0.883626	0.0405654	-0.833567	0.0177046	-1.70067	0.0200371	0.907595	0.999953	0.857535	0.999988		x	x
Glyma14g10260	AT3G30390.2	Transmembrane amino acid transporter family protein																		X			-0.686528	0.999977	-1.02768	1.16959e-18	-0.857106	0.341157	0.659704	0.830078	1.30756	4.55991e-09	0.972059	0.81954	0.331759	0.000713955	-0.316095	0.999988		x			x
Glyma20g21466	NA	NA																		X			-1.64371	0.114674	-2.13639	0.00523218	-1.89005	0.492682	-0.834989	0.873923	-0.549219	0.874647	-0.808271	0.867129	0.274678	0.999953	-0.0110926	0.999988		x
Glyma09g30581	AT3G53700.1	Pentatricopeptide repeat (PPR) superfamily protein	embryo development ending in seed dormancy																	X			-0.498526	0.844102	-1.10571	0.0242154	-0.802118	0.607184	-0.574877	0.181929	0.137965	0.182615	-1.18873	0.197752	1.34456	0.130065	0.631718	0.999988		x
Glyma12g04970	AT4G34320	Protein of unknown function (DUF677)																	X	X			-0.693721	0.999977	-1.39073	0.00846983	-1.04223	0.697011	-1.92891	0.0191781	-0.70375	0.0183764	-2.09533	0.0308195	1.43458	0.130065	0.209423	0.999988		x	x
Glyma07g35836	AT5G58130.1	RNA-binding (RRM/RBD/RNP motifs) family protein	regulation of DNA demethylation; regulation of gene silencing by RNA																	X			-1.64651	0.230578	-2.45936	0.0303476	-2.05294	0.812856	0.235576	0.999926	0.0851441	0.999849	-0.251703	0.999941	0.341202	0.999953	0.491635	0.999988		x
Glyma10g30340	AT4G14746.1	CONTAINS InterPro DOMAIN/s: EGF-like	defense response to other organism; defense response to fungus; response to wounding		X	X												X		X			-0.292181	0.999977	-1.12254	0.0865118	-0.70736	0.830357	2.84192	0.0500395	3.25787	0.0773534	0	1	1.19398	0.47686	0.778031	0.999988		x
Glyma05g35000	AT1G23260.1	MMS ZWEI homologue 1																					-0.518902	0.999977	0.366906	0.689089	-0.0759981	-0.885808	0.112044	0.830013	-0.170851	3.23e-19	-0.836005	0.822124	0.685916	7.9e-44	0.968811	0.999988					x
Glyma17g14111	AT4G25470.1	C-repeat/DRE binding factor 2 DREB1C																					-0.416685	0.114605	0.315648	0.258577	-0.0505185	-0.732332	-0.287675	0.032819	0.341197	0.0327297	-1.45512	0.0398138	1.82312	0.00411084	1.19425	0.132236					x
Glyma05g14280	AT1G04760.1	vesicle-associated membrane protein 726 VAMP726																					-1.46376	0.104745	-0.89321	0.999977	-1.17849	-0.570553	-0.0860419	0.999926	-0.96261	0.999849	-0.807274	0.999941	-0.134423	0.999953	0.742145	0.999988
Glyma08g33600	AT5G09880.1	Splicing factor, CC1-like																					-0.620086	0.999977	-0.104584	0.999977	-0.362335	-0.515502	-0.448493	0.344135	-0.232574	0.343763	0.955901	0.361632	-1.19719	0.442397	-1.41311	0.104504				x
Glyma10g06140	AT2G36870.1	xyloglucan endotransglucosylase/hydrolase 32 XTH32																					-0.126238	0.999977	0.363018	0.70723	0.11839	-0.489256	-0.121823	0.233448	0.324959	0.121014	-0.938913	0.143403	1.28488	0.0467426	0.838094	0.500961					x
Glyma14g33886	AT2G36310.1	uridine-ribohydrolase 1 URH1																					-0.0137619	0.795557	0.469247	0.666662	0.227743	-0.483009	0.891848	0.761188	1.38644	0.719185	-0.226636	0.730652	1.60605	0.0631519	1.11145	0.254319					x
Glyma13g17080	NA	NA																					-0.956005	0.698331	-0.493377	0.23154	-0.724691	-0.462628	-1.2905	0.0205098	-0.48993	0.0204163	-2.15907	0.0277598	1.72694	0.0220623	0.926372	0.999988					x
Glyma01g36570	AT4G35690.1	Arabidopsis protein of unknown function (DUF241)																					0.519318	0.254526	0.948455	0.048072	0.733886	-0.429137	0.12213	0.442177	-0.473339	0.407904	0.826533	0.522727	-1.3211	0.341757	-0.725635	0.690336
Glyma03g24930	AT3G60220	TOXICOS EN LEVADURA 4 (ATL4) RING finger E3 ligase (flowering)																	X				0.348663	0.584741	0.757997	0.066339	0.55333	-0.409334	1.15556	0.020236	0.137605	0.0214483	2.04985	0.0268977	-1.96572	0.0539357	-0.947766	0.712932			x		x
Glyma16g25540	AT2G18480.1	Major facilitator superfamily protein																					-0.119152	0.510944	0.262386	0.103295	0.0716169	-0.381537	-0.347501	0.107287	-0.525358	0.120935	1.294	0.123119	-1.83027	0.727812	-1.65242	0.170458
Glyma18g08160	AT4G26490.1	Late embryogenesis abundant (LEA) hydroxyproline-rich glycoprotein family																					-0.624961	0.999977	-0.279039	0.604068	-0.452	-0.345922	-0.954581	0.999926	-1.13439	0.0594809	-0.391942	0.999941	-0.736902	1.21e-06	-0.557093	0.999988					x
Glyma10g30880	AT1G08630	Threonine aldolase 1 (THA1) (Thr <-> glycine + acetaldehyde)																	X				0.633386	0.336615	0.934888	0.0522404	0.784137	-0.301503	3.08536	9.50238e-07	2.48398	9.34659e-07	4.02045	1.54547e-06	-1.59217	0.265938	-0.990791	0.800379			x
Glyma10g01270	AT3G62260.2	Protein phosphatase 2C family protein																					-0.746452	0.999977	-0.469842	0.0867567	-0.608147	-0.27661	0.269649	0.82235	1.01229	4.74503e-13	0.829099	0.732768	0.172241	0.999953	-0.5704	0.999988
Glyma13g38065	AT3G25810.1	Terpenoid cyclases/Protein prenyltransferases superfamily protein																					0.312442	0.326152	0.512911	0.453244	0.412676	-0.200469	-0.568825	0.222114	-0.306039	0.221576	0.995615	0.242967	-1.32367	0.206168	-1.58646	0.0675354				x
Glyma16g07850	AT3G27730.1	ATP binding;ATP-dependent helicases;DNA helicases MER3																					-0.100144	0.999977	0.0862679	0.146521	-0.00693826	-0.186412	0.189168	0.404071	-0.350099	0.403185	1.15123	0.461364	-1.53273	0.0977683	-0.993464	0.999988					x
Glyma13g19800	NA	NA																					0.377903	0.999977	0.543077	0.799119	0.46049	-0.165174	-1.63566	7.51e-05	-1.12246	0.00010313	-3.30168	0.000114948	2.23693	0.0141075	1.72372	0.174062					x
Glyma17g36250	AT2G26560	Phospholipase A 2A (PLP2)																					0.547334	0.104987	0.682697	0.912736	0.615015	-0.135364	6.51717	1.79498e-20	6.26533	2.12593e-20	6.69255	3.18422e-20	-0.460986	0.999953	-0.209146	0.868591
Glyma11g03340	AT1G12260.1	VND4, EMB2749, ANAC007, NAC007																					0.413766	0.999977	0.537636	0.999977	0.475701	-0.12387	-1.02792	0.754687	-0.563797	1.28e-06	-0.952267	0.785626	0.407835	0.0141075	-0.0562836	0.999988					x
Glyma04g30390	AT1G63690.1	SIGNAL PEPTIDE PEPTIDASE-LIKE 2 SPPL2																					-0.339389	0.999977	-0.26577	0.999977	-0.30258	-0.0736187	0.0283479	0.0395398	0.711231	0.0416092	1.60596	0.0571876	-0.933139	0.999953	-1.61602	0.104237				x
Glyma19g30780	AT5G05140	Transcription elongation factor (TFIIS) family protein	Transcription																				0.215037	0.999977	0.259585	0.999977	0.237311	-0.0445475	0.851191	0.320653	1.02294	0.999849	0.42802	0.999941	0.594494	0.999953	0.422744	0.000215682				x
Glyma08g05030	AT2G21270.2	ubiquitin fusion degradation 1 UFD1																					0.636381	0.999977	0.616004	0.994832	0.626192	0.0203774	-0.978681	0.0718289	0.398543	0.0900046	0	1	1.62544	0.0499635	0.248215	0.999988					x
Glyma12g36371	AT1G17020.1	senescence-related gene 1 ATSRG1																					0.541684	0.999977	0.50344	0.97289	0.522562	0.0382443	-0.0362067	0.299665	0.627179	0.222934	-0.88411	0.368263	1.52589	0.0545623	0.862502	0.715279					x
Glyma19g38471	AT5G04820.1	ATOFP13, OFP13 | ovate family protein 13																					-0.0797944	0.999977	-0.123771	0.145992	-0.101783	0.0439769	1.00253	0.147028	-0.140826	0.124	-0.466109	0.999941	-1.43	0.0146168	-0.286648	0.999988					x
Glyma11g34550	AT2G39770.2	Glucose-1-phosphate adenylyltransferase family protein	defense response to other organism; defense response to bacterium; response to hormone; response to jasmonic acid; L-ascorbic acid biosynthetic process; cellulose biosynthetic process; response to ammonium ion; response to heat; response to ozone; response to salt stress		X		X	X	X														-0.562637	0.999977	-0.861244	0.099896	-0.71194	0.298607	-1.72586	0.266118	-0.167432	0.217936	-1.76273	0.236984	1.62603	0.249248	0.0676021	0.999988
Glyma08g47300	AT3G46510.1	AtPUB13; negatively regulates chitin perception	negative regulation of response to chitin		X	X																	0.643119	0.999977	0.342484	0.999977	0.492802	0.300635	-1.46487	0.00960621	-0.667672	0.00955457	-2.06498	0.0141319	1.44583	0.0559268	0.648632	0.999988					x
Glyma03g38380	NA	NA																					0.207292	0.318353	-0.0974335	0.999977	0.0549291	0.304725	-0.517371	0.00314278	-1.30489	0.0031149	-1.91346	0.00416517	0.65045	0.999953	1.43797	0.0655301				x
Glyma10g11541	NA	NA																					-0.233802	0.211895	-0.566766	0.999977	-0.400284	0.332965	0.0926031	0.0350934	0.791917	0.0326246	1.43686	0.05329	-0.67727	0.999953	-1.37658	0.0396512				x
Glyma12g25080	NA	NA																					-0.280558	0.999977	-0.660531	0.146521	-0.470544	0.379973	-1.31674	0.00441296	-0.704891	0.00452432	-2.49996	0.00610977	1.85026	0.0503467	1.23841	0.924352					x
Glyma05g30551	AT2G20950.1	Arabidopsis phospholipase-like protein (PEARLI 4) family																					0.184604	0.999977	-0.299043	1.15282e-16	-0.0572193	0.483647	-0.66864	0.846802	-0.0979103	1.98537e-14	-1.0464	0.838169	0.961263	7.66901e-49	0.390533	0.999988					x
Glyma02g31692	NA	NA																	X				-0.0583958	0.999977	-0.562236	0.000410168	-0.310316	0.50384	2.362	0.0434708	2.72919	1.25375e-29	1.9984	0.0453279	0.730187	6.17948e-07	0.362991	0.999988			x		x
Glyma18g04340	AT2G28930	Protein kinase 1B (APK1B) (light-induced stomatal opening)	response to light stimulus; light-induced stomatal opening													X							0.234599	0.999977	-0.27228	9.62784e-42	-0.0188407	0.506879	1.77596	0.0350542	2.78133	2.91108e-48	1.44464	0.0377292	1.33864	7.01112e-77	0.333268	0.999988					x
Glyma19g40980	AT1G09530	Phytochrome interacting factor 3 (PIF3)																	X				-0.392004	0.549548	-0.927061	0.099896	-0.659532	0.535057	-0.839964	0.00449905	-0.854086	0.0089881	-1.91936	0.00587905	1.10529	0.311221	1.11941	0.551419			x
Glyma14g14380	AT3G11760.1	unknown protein																					-0.412323	0.999977	-0.963964	0.0662843	-0.688144	0.551641	1.43579	0.999926	2.15374	0.999849	0.924499	0.999941	1.22285	0.215769	0.504913	0.999988
Glyma07g35848	AT1G21700.1	SWITCH/sucrose nonfermenting 3C	cell division; cellular developmental process; cellular localization; chromatin remodeling; embryo development; embryo sac development; growth; meristem development; negative regulation of post-embryonic development; positive regulation of cellular process; positive regulation of macromolecule metabolic process; production of miRNAs involved in gene silencing by miRNA; regulation of flower develo…																				-1.97727	0.762242	-2.58175	0.103295	-2.27951	0.604477	-0.443749	0.999926	-0.0367121	0.999849	0.0233295	0.999941	-0.0569965	0.999953	-0.464033	0.999988
Glyma18g02990	NA	NA																					0.123696	0.762816	-0.509707	0.369983	-0.193005	0.633404	-0.286736	0.0268222	-0.628826	0.0360258	-1.46241	0.0448037	0.871075	0.445101	1.21317	0.104237				x
Glyma16g29411	AT3G13790.1	Glycosyl hydrolases family 32 protein																					0.263669	0.999977	-0.486611	0.999977	-0.111471	0.75028	-0.620943	2.65e-09	-1.36125	0.933275	-0.981199	0.919352	-0.371931	0.999953	0.368378	0.0340194				x
Glyma17g05960	AT5G35460.1	Protein of unknown function DUF2838																					0.750609	0.104442	-0.0153178	0.716932	0.367646	0.765927	-0.497047	0.463427	-0.273532	0.552222	0.943795	0.48697	-1.24361	0.236673	-1.46712	0.266444
	NA = not available																				*Significant differences in opposite directions
