# Supplementary material for: Transgenic Soybeans Expressing Phosphatidylinositol-3-Phosphate-Binding Proteins Show Enhanced Resistance Against the Oomycete Pathogen Phytophthora sojae
Source: Front Microbiol. 2022 Jun 16;13:923281. doi: 10.3389/fmicb.2022.923281 (PMC9243418; doi:10.3389/fmicb.2022.923281)
Supplement: Supplemental Table 5 — Hormone measurements in soybean lines. Letter groups denote a significant difference between Control and GmPH soybean. [file Table_4.XLSX]

## Sheet: Supp Table 4
SUPPLEMENTARY TABLE 4. Genes with transcript levels differing among P. sojae-inoculated genotypes
Genes		Gene Function Information			GO annotations														Transcript differences					Transcript levels (log2) and FDR adjusted p values, Red = elevated; green = reduced; gray test = not > 2 or p > 0.1						Contrasts		Table Labels							Additional response classes
Glyma1.1ID(1)	Top TAIR10 Blastp Hit	Description from TAIR10 top Blastp Hit	GO Biological Process annotations		Defense response to other organism	Defense response to fungus/oomycetes	Defense response to bacteria	Defense response to hormone	Response to jasmonic acid	Response to ethylene	Response to abscicic acid	Response to auxin	Response to cytokinin	Response to salicylic acid	Response to gibberellin	Response to light stimulus	Response to oxidative stress	Response to wounding	Mean(GmPH,VAM)/ Control >2 or <0.5	GmPH/VAM > 2 or < 0.5	GmPH treatment	VAM treatment	Control treatment	log2 GmPH P.sojae/ mock	FDR adj p-value GmPH P.sojae/ mock	log2 VAM P.sojae/ mock	FDR adj p-value VAM P.sojae/ mock	log2 Control P.sojae/ mock	FDR adj p-value Control P.sojae/ mock	Mean(GmPH,VAM)/ Control	GmPH/VAM	Table 3 label	Table 4 label
Glyma01g15860	AT1G56270.1	NA	cell differentiation; plant-type cell wall organization																	X	X	X	X	2.66002	0.0614092	1.5563	0.0359771	2.48943	0.0630296	-0.381267	1.10372		GmPH more increased than VAM
Glyma01g22830	AT1G68760.1	ATNUDX1, NUDX1 | nudix hydrolase; NUDIX domain; MUTT/NUDIX HYDROLASE																		X	X	X	X	1.32181	0.0200318	2.41171	0.0234381	2.10354	0.0248755	-0.236775	-1.0899		VAM more increased than GmPH
Glyma01g39230	AT5G66800.1	membrane-associated kinase regulator-like protein	response to oxygen-containing compound; lipid biosynthetic process																X		X	X		-1.05414	0.0688736	-1.16585	0.0474801	0	1	-1.11	0.111705	GmPH, VAM more decreased
Glyma01g44150	AT1G71480.1	Nuclear transport factor 2 (NTF2) family protein																	X				X	-0.790865	0.0169197	-0.541565	0.0167986	-1.87566	0.0222141	1.20945	-0.249301	GmPH, VAM unchanged; Control decreased
Glyma01g45040	AT5G19260.1	Protein of unknown function (DUF3049)	defense response to other organism; response to inorganic substance; response to nitrogen compound; root development; small molecule metabolic process		X														X		X	X		1.44263	0.0930455	1.17664	0.0970458	0	1	1.30963	0.265996	GmPH, VAM more increased
Glyma02g13640	AT5G15740.1	O-fucosyltransferase family protein; GDP-fucose protein O-fucosyltransferase; RG-I RHAMNOSYLTRANSFERASE 1, RRT1	pectin biosynthetic process																X				X	-0.652654	0.0725327	-0.983491	0.0725872	-1.85713	0.0808941	1.03906	0.330838	GmPH, VAM unchanged; Control decreased
Glyma02g38550	AT5G24620.1	Pathogenesis-related thaumatin superfamily protein; Thaumatin family	response to hormone; response to jasmonic acid; response to light stimulus; response to wounding; carboxylic acid metabolic process					X	X							X		X	X				X	0.305231	0.0869128	0.415011	0.0870026	1.55015	0.100148	-1.19003	-0.109779	GmPH, VAM unchanged; Control increased
Glyma03g00780	AT1G33110.1	MATE efflux family protein; MatE; MULTIDRUG RESISTANCE PUMP; MULTI ANTIMICROBIAL EXTRUSION (MATE) FAMILY TRANSPORTER-RELATED																						-0.341495	0.0909695	-0.160849	0.0731336	-1.52446	0.102636	1.27329	-0.180647	GmPH, VAM unchanged; Control decreased
Glyma03g01830	AT2G45760.1	C2 domain	defense response to other organism; regulation of defense response; response to hormone; response to jasmonic acid; response to oxidative stress; response to organic cyclic compound; response to organonitrogen compound; signal transduction		X			X	X								X			X	X	X	X	3.37208	0.0116244	2.35478	0.0109702	2.3567	0.01276	0.506734	1.0173		GmPH more increased than VAM
Glyma03g12080	AT1G73260.1	ARABIDOPSIS THALIANA KUNITZ TRYPSIN INHIBITOR 1; Trypsin and protease inhibitor; involved in modulating programmed cell death in plant-pathogen interactions	defense response to other organism; regulation of defense response		X															X	X		X	-2.26509	0.0309037	-0.713999	0.0376097	-1.74652	0.0691602	0.256973	-1.55109		VAM less decreased than GmPH
Glyma03g24110	AT3G45020.1	Ribosomal L18p/L5e family protein																				X	X	-0.824682	0.0232075	-1.55791	0.0231732	-2.33495	0.0269152	1.14365	0.73323
Glyma03g24930	AT3G60220.1	ATL4, TL4 | TOXICOS EN LEVADURA 4; RING FINGER PROTEIN 6/12/38																		X	X		X	1.15556	0.020236	0.137605	0.0214483	2.04985	0.0268977	-1.40327	1.01796		GmPH more increased than VAM
Glyma03g26480	AT2G44840.1	ERF13 | ethylene-responsive element binding factor 13 ; AP2 domain; a member of the ERF (ethylene response factor) subfamily B-3 of ERF/AP2 transcription factor family	response to hormone; response to ethylene					X		X									X		X	X		2.39011	0.0261184	2.41501	0.0247231	0	1	2.40256	-0.024899	GmPH, VAM more increased
Glyma03g26980	AT4G01070.1	UGT72B1 | UDP-Glycosyltransferase superfamily protein; UDP-glucoronosyl and UDP-glucosyl transferase; GLUCOSYL/GLUCURONOSYL TRANSFERASES; UDP-GLUCURONOSYLTRANSFERASE RELATED	lignin biosynthetic process; response to toxic substance; xenobiotic catabolic process; xenobiotic metabolic process																X		X	X		3.0614	2.48e-05	3.36799	2.45e-05	0	1	3.21469	-0.306585	GmPH, VAM more increased
Glyma03g30040	AT5G06760.1	LEA4-5 | Late Embryogenesis Abundant 4-5 ; Late embryogenesis abundant (LEA) group 1	response to cold; response to osmotic stress; response to water deprivation; seed development																	X	X	X	X	-2.49542	0.0542392	-1.27648	0.0541019	-2.0616	0.059764	0.175644	-1.21894		VAM less decreased than GmPH
Glyma03g38150	AT2G47140.1	NAD(P)-binding Rossmann-fold superfamily protein; short chain dehydrogenase	cellular response to organic substance; developmental growth; response to light stimulus													X						X	X	-0.57942	0.00497859	-1.07206	0.00216471	-2.52617	0.00279377	1.70042	0.492642
Glyma03g38380	NA	NA																				X	X	-0.517371	0.00314278	-1.30489	0.0031149	-1.91346	0.00416517	1.00233	0.787517
Glyma04g04131	AT1G07700.1	Thioredoxin superfamily protein	response to light stimulus													X				X		X	X	-0.637834	0.0546895	-1.88977	0.0450944	-1.93959	0.06355	0.675788	1.25194		GmPH less decreased than VAM
Glyma04g07610	AT5G11450.1	Mog1/PsbP/DUF1795-like photosystem II reaction center PsbP family protein; PsbP																			X		X	-1.2398	0.0827968	-0.782434	0.0526816	-2.01393	0.0955096	1.00281	-0.457369
Glyma04g09660	AT1G09890.1	Rhamnogalacturonate lyase family protein	carbohydrate metabolic process																X		X	X	X	-1.45249	0.0197321	-1.38037	0.0168729	-2.47236	0.0268709	1.05593	-0.072119	GmPH, VAM less decreased
Glyma04g29250	AT3G57040.1	ATRR4 | response regulator 9 ; Response regulator receiver domain; RESPONSE REGULATOR OF TWO-COMPONENT SYSTEM; TWO-COMPONENT RESPONSE REGULATOR	response to hormone; response to cytokinin; circadian rhythm; cytokinin-activated signaling pathway; phosphorelay signal transduction system; regulation of transcription DNA-templated					X					X						X		X	X		1.6323	0.00364112	1.74525	0.0160739	0	1	1.68877	-0.112949	GmPH, VAM more increased
Glyma04g30390	AT1G63690.1	ATSPPL2, SPPL2 | SIGNAL PEPTIDE PEPTIDASE-LIKE 2; Signal peptide peptidase																	X				X	0.0283479	0.0395398	0.711231	0.0416092	1.60596	0.0571876	-1.23618	-0.682883	GmPH, VAM unchanged; Control increased
Glyma04g39230	NA	NA																	X				X	-0.545925	0.0551813	-0.847197	0.0554402	-1.76176	0.0701705	1.0652	0.301271	GmPH, VAM unchanged; Control decreased
Glyma04g40836	NA	NA																		X		X	X	0.289766	0.047375	1.38476	0.0467504	1.27514	0.0471095	-0.437877	-1.09499		VAM more increased than GmPH
Glyma05g08270	AT2G26710.1	CYP72B1 | Cytochrome P450 superfamily protein	response to hormone; response to brassinosteroid; brassinosteroid homeostasis; brassinosteroid metabolic process; response to light stimulus					X								X				X	X	X	X	3.85146	0.000517562	2.78686	0.000524612	2.94324	0.000611588	0.375923	1.0646		GmPH more increased than VAM
Glyma05g25214	AT4G15570.1	MAA3 | P-loop containing nucleoside triphosphate hydrolases superfamily protein; Similar to yeast Sen1 (splicing endonuclease 1 )helicase protein																			X		X	-1.59149	0.0578218	-0.982796	0.0580231	-2.48165	0.0645057	1.19451	-0.608691
Glyma05g35670	AT5G19570.1	Uncharacterised protein family UPF0546	cellular component biogenesis; regulation of cellular component organization																		X		X	-1.19218	0.0243652	-0.797555	0.0191192	-2.08975	0.0245501	1.09488	-0.394625
Glyma06g02800	AT1G19835.2	Plant protein of unknown function (DUF869)																		X	X		X	-1.47698	0.0556256	0.0170496	0.0416092	-1.36069	0.0553582	0.630721	-1.49403		VAM less decreased than GmPH
Glyma06g11070	AT1G22170.1	Phosphoglycerate mutase family protein																		X	X	X	X	1.50687	0.0216266	2.69297	0.0324843	1.77884	0.0790315	0.321078	-1.1861		VAM more increased than GmPH
Glyma06g14521	AT2G40815.1	Calcium-dependent lipid-binding (CaLB domain) family protein ; C2 domain																		X		X	X	0.301313	0.0117566	1.60464	0.0308046	1.7774	0.0144164	-0.824424	-1.30332		VAM more increased than GmPH
Glyma06g17050	AT5G07350.1	TSN1 | TUDOR-SN protein 1; Tudor domain; Staphylococcal nuclease homologue; EBNA2 BINDING PROTEIN P100	response to hormone; response to gibberellin; positive regulation of gibberellin biosynthetic process; response to salt stress;					X							X					X	X	X	X	1.07861	0.0338802	2.13217	0.0337429	2.01455	0.0379867	-0.409158	-1.05356		VAM more increased than GmPH
Glyma06g21406	NA	RWP-RK domain; RWP-RK family transcription factors (TFs) are key regulators that bind to cis-acting elements in the promoter regions of nitrogen use efficiency-related genes	regulation of nitrogen utilization																X		X	X		2.48265	0.0128332	2.57426	0.0136894	0	1	2.52846	-0.091608	GmPH, VAM more increased
Glyma06g40151	AT4G27290.1	S-locus lectin protein kinase family protein; PAN-like domain; D-mannose binding lectin; RECEPTOR-LIKE PROTEIN KINASE-RELATED	recognition of pollen																	X	X	X	X	2.60353	0.000205286	1.51807	0.000294011	2.86137	0.000473628	-0.800576	1.08546		GmPH more increased than VAM
Glyma06g43530	AT5G45890.1	SAG12 | senescence-associated gene 12; Papain family cysteine protease; Cathepsin propeptide inhibitor domain (I29); CYSTEINE PROTEASE FAMILY C1-RELATED	response to hormone; response to ethylene; response to auxin; response to cytokinin; leaf senescence; proteolysis involved in cellular protein catabolic process; response to UV-B; response to fructose; response to glucose; response to sucrose					X		X		X	X										X	0.0867164	0.0443714	-0.92484	0.0298048	-1.08016	0.0388576	0.661097	1.01156
Glyma06g44660	AT4G20970.1	basic helix-loop-helix (bHLH) DNA-binding superfamily protein	defense response to other organism; defense response to fungus; regulation of transcription DNA-templated		X	X														X	X	X	X	1.74592	0.0641427	2.99741	0.0398286	2.35478	0.0613364	0.0168873	-1.25148		VAM more increased than GmPH
Glyma06g45410	AT4G10265.1	Wound-responsive family protein; Wound-induced protein; WIP3, WOUND-INDUCED POLYPEPTIDE 3;	response to wounding															X			X		X	1.25302	0.0688138	0.73266	0.0500577	2.24066	0.0582189	-1.24782	0.520358
Glyma06g45520	AT2G31180.1	MYB14 | myb domain protein 14; Myb-like DNA-binding domain; MYB-RELATED	response to cold; response to freezing																	X	X	X	X	2.74424	0.00306238	3.89312	0.0020188	2.93215	0.00495605	0.386533	-1.14889		VAM more increased than GmPH
Glyma07g03401	AT5G55690.1	MADS-box transcription factor family protein; SRF-type transcription factor (DNA-binding and dimerisation domain); MADS-BOX PROTEIN (AGL47)																				X	X	0.265445	0.0323771	1.17313	0.0323642	1.98688	0.0431309	-1.26759	-0.907684
Glyma07g05250	AT3G54770.1	RNA-binding (RRM/RBD/RNP motifs) family protein; RNA recognition motif. (a.k.a. RRM, RBD, or RNP domain); ABA-REGULATED RNA-BINDING PROTEIN 1, ARP1;	response to hormone; response to abscisic acid					X			X										X		X	-1.57474	0.00844048	-0.793659	0.00835535	-2.53661	0.0102839	1.35241	-0.781084
Glyma07g09890	AT3G18480.1	AtCASP, CASP | CCAAT-displacement protein alternatively spliced product; CASP C terminal; CUT-LIKE 1 (CTL1); CUT; ;																	X		X	X	X	-0.997425	0.00727621	-1.53295	0.00678879	-2.32442	0.00933968	1.05923	0.535528	GmPH, VAM less decreased
Glyma07g10440	AT1G73805.1	SAR DEFICIENT 1, SARD1; Calmodulin binding protein-like	defense response to other organism; response to bacterium; defense response to bacterium; positive regulation of defense response to bacterium; defense response to oomycete; response to hormone; response to salicylic acid; regulation of salicylic acid biosynthetic process; regulation of systemic acquired resistance; cellular response to molecule of bacterial origin; regulation of transcription DN…		X	X	X	X						X						X	X	X	X	3.61233	9.44e-06	4.61137	9.25e-06	3.8038	1.01405e-05	0.308051	-0.999038		VAM more increased than GmPH
Glyma07g10581	AT1G18390.2	Protein kinase superfamily protein; LEAF RUST 10 DISEASE-RESISTANCE LOCUS RECEPTOR- LIKE PROTEIN KINASE-LIKE 1.1; is involved in ABA-mediated signaling and drought resistance	response to hormone; response to abscisic acid; response to drought					X			X								X		X	X	X	4.82746	1.43e-06	4.63921	1.41e-06	3.68482	1.71659e-06	1.04851	0.188255	GmPH, VAM more increased
Glyma07g32490	AT2G29120.1	GLR2.7 | glutamate receptor 2.7; Receptor family ligand binding region; Ligand-gated ion channel; Bacterial extracellular solute-binding proteins, family 3; IONOTROPIC GLUTAMATE RECEPTOR-RELATED	cellular calcium ion homeostasis; response to light stimulus													X			X		X	X		3.50779	0.00120776	3.0959	0.00128296	0	1	3.30185	0.411897	GmPH, VAM more increased
Glyma07g36640	AT2G47260.1	WRKY23, AtWRKY23 | WRKY DNA-binding protein 23; WRKY DNA -binding domain	defense response to other organism; response to nematode; response to hormone; response to auxin; protein localization involved in auxin polar transport;		X			X				X							X				X	-0.575197	0.0789752	-0.373618	0.0788336	-1.69563	0.0885746	1.22122	-0.201579	GmPH, VAM unchanged; Control decreased
Glyma08g03525	AT2G36890.1	BIT1 | Duplicated homeodomain-like superfamily protein; MYB-RELATED; Together with RAX1 and RAX3 belong to the class R2R3 MYB genes; encoded by the Myb-like transcription factor gene MYB38, regulates axillary meristem formation	regulation of axillary meristem formation																	X		X	X	-0.72229	0.0486068	-1.94007	0.0483994	-1.40566	0.0981624	0.0744771	1.21778		GmPH less decreased than VAM
Glyma08g11530	AT5G13930.1	ATCHS | Chalcone and stilbene synthase family protein; Chalcone and stilbene synthases, N-terminal and C-terminal domains; N-terminal domain; HYDROXYMETHYLGLUTARYL-COA SYNTHASE; GERANYL GERANYL DIPHOSPHATE SYNTHASE; Also involved in the regulation of auxin transport and the modulation of root gravitropism. The mRNA is cell-to-cell mobile.	response to hormone; response to auxin; regulation of response to auxin					X				X							X		X	X	X	3.27681	1.64e-10	2.89785	5.05e-11	4.29176	5.332e-11	-1.20443	0.378966	GmPH, VAM less increased
Glyma08g15100	AT2G21870.1	MGP1 | copper ion binding; Encodes the FAd subunit of mitochondrial F1F0-ATP synthase;																			X		X	1.64262	0.0346184	0.919137	0.067203	2.39734	0.046249	-1.11647	0.723479
Glyma08g16940	AT2G44260.1	Plant protein of unknown function (DUF946); PRE-MRNA PROCESSING PROTEIN PRP39-RELATED; PRE-MRNA PROCESSING-RELATED																		X	X		X	2.20335	0.0449461	0.739987	0.040934	1.76434	0.0653105	-0.29267	1.46337		GmPH more increased than VAM
Glyma08g45291	NA	NA																		X	X	X	X	3.46219	0.00364112	2.2389	0.00074435	2.79925	0.00155922	0.051296	1.2233		GmPH more increased than VAM
Glyma08g45950	AT3G25250.1	AGC (cAMP-dependent, cGMP-dependent and protein kinase C) kinase family protein; RIBOSOMAL PROTEIN S6 KINASE; ATOXI1, OXI1, OXIDATIVE SIGNAL-INDUCIBLE1	response to oxidative stress														X			X	X	X	X	1.80543	0.000203472	3.09454	0.000175404	3.0403	0.000387312	-0.59032	-1.28911		VAM more increased than GmPH
Glyma09g00750	AT4G04480.1	NA	defense response to other organism; response to bacterium; defense response to bacterium		X		X													X	X	X	X	4.70064	2.43e-14	5.95323	2.23e-14	5.35685	2.86136e-14	-0.0299133	-1.25259		VAM more increased than GmPH
Glyma09g06830	AT4G29905.1	NA	response to light stimulus; response to light intensity; oxoacid metabolic process													X				X	X	X	X	1.49212	0.0232881	2.9375	0.0279832	2.50751	0.0265928	-0.292697	-1.44538		VAM more increased than GmPH
Glyma09g18560	AT1G68390.1	Core-2/I-branching beta-1,6-N-acetylglucosaminyltransferase family protein	defense response to other organism; defense response to bacterium; defense response to fungus; toxin metabolic process		X	X	X												X		X	X		4.89828	8.59e-09	4.09098	9.02e-08	0	1	4.49463	0.807304	GmPH, VAM more increased
Glyma09g21280	AT1G22990.1	HIPP22 | Heavy metal transport/detoxification superfamily protein; Heavy-metal-associated domain; COPPER TRANSPORT PROTEIN ATOX1-RELATED; COPPER CHAPERONE-RELATED; ATHMP04, HEAVY METAL ASSOCIATED ISOPRENYLATED PLANT PROTEIN 22																	X		X	X	X	3.0852	0.0477998	2.39244	0.0438457	1.51782	0.0533929	1.221	0.692757	GmPH, VAM more increased
Glyma10g03360	AT2G48130.1	Bifunctional inhibitor/lipid-transfer protein/seed storage 2S albumin superfamily protein; Protease inhibitor/seed storage/LTP family; GLYCOSYLPHOSPHATIDYLINOSITOL-ANCHORED LIPID PROTEIN TRANSFER 15, LTPG15;																				X	X	0.674442	0.00965907	1.11717	0.0062546	2.01329	0.00743053	-1.11749	-0.442726
Glyma10g30340	AT4G14746.1		defense response to other organism; defense response to fungus; response to wounding		X	X												X	X		X	X		2.84192	0.0500395	3.25787	0.0773534	0	1	3.0499	-0.415953	GmPH, VAM more increased
Glyma10g30880	AT1G08630.4	THA1 | threonine aldolase 1; Beta-eliminating lyase; L-ALLO-THREONINE ALDOLASE	cellular amino acid metabolic process; glycine biosynthetic process; threonine catabolic process																X		X	X	X	3.08536	9.5e-07	2.48398	9.35e-07	4.02045	1.54547e-06	-1.23578	0.601377	GmPH, VAM less increased
Glyma10g31380	AT3G02800.1	Tyrosine phosphatase family protein	defense response to other organism; defense response to bacterium; defense response to fungus; immune system process; indole-containing compound metabolic process; regulation of defense response; response to hormone; response to abscisic acid; response to salicylic acid; response to chitin; response to inorganic substance; response to osmotic stress; toxin metabolic process;		X	X	X	X			X			X					X		X	X		5.71798	6.06e-10	5.93421	3.26e-11	0	1	5.82609	-0.216233	GmPH, VAM more increased
Glyma10g33080	AT3G23230.1	Integrase-type DNA-binding superfamily protein; AP2 domain; TRANSCRIPTIONAL REGULATOR OF DEFENSE RESPONSE 1	response to hormone; response to ethylene; regulation of defense response					X		X									X		X	X		2.72859	0.00524243	2.81803	0.00523769	0	1	2.77331	-0.089445	GmPH, VAM more increased
Glyma10g35100	AT3G54940.2	Papain family cysteine protease; Cathepsin propeptide inhibitor domain (I29); CYSTEINE PROTEASE FAMILY C1-RELATED; CATHEPSIN-W-RELATED																				X	X	0.990322	0.0209486	1.11706	0.0245648	2.05763	0.0246807	-1.00394	-0.126738
Glyma10g35230	AT3G54840.1	ARA6, ATRABF1, ARA-6, ATRAB5C | Ras-related small GTP-binding family protein	early endosome to late endosome transport																		X		X	-1.47238	0.0101819	-0.728803	0.0101637	-2.25217	0.0125773	1.15158	-0.743579
Glyma10g35710	AT4G30230.1	Golgi vesicle transport; ATP binding; ATP hydrolysis activity	defense response to other organism; tryptophan metabolic process		X														X		X	X	X	2.9346	0.0241588	2.91732	0.0241442	1.91685	0.0258797	1.00911	0.017274	GmPH, VAM more increased
Glyma10g37920	AT5G52400.1	CYP715A1 | cytochrome P450, family 715, subfamily A, polypeptide 1	defense response to other organism; defense response to bacterium; defense response to fungus; alpha-amino acid metabolic process; cellular response to organic substance; cellular response to oxygen-containing compound;		X	X	X													X	X	X	X	1.96903	0.000118843	3.20005	6.11e-05	2.95698	5.7025e-05	-0.372445	-1.23101		VAM more increased than GmPH
Glyma11g08660	AT1G29050.1	TBL38 | TRICHOME BIREFRINGENCE-LIKE 38	defense response to other organism; defense response to fungus; regulation of defense response; response to chitin; response to osmotic stress; seed development; cell wall organization or biogenesis; cellular component biogenesis		X	X													X	X	X	X		2.87777	0.0180721	1.61773	0.0148593	0	1	2.24775	1.26004	GmPH, VAM more increased	GmPH more increased than VAM
Glyma11g14730	AT1G07520.1	GRAS family transcription factor																		X	X	X	X	2.38734	0.0449999	1.29082	0.0341114	1.82229	0.0499673	0.0167847	1.09651		GmPH more increased than VAM
Glyma11g20606	AT2G28410.1	transmembrane protein;																	X		X	X		-1.19203	0.0613496	-1.20076	0.0613814	1	1	-2.19639	0.008738	GmPH, VAM more decreased
Glyma12g04970	AT4G34320.1	Protein of unknown function (DUF677)																		X	X		X	-1.92891	0.0191781	-0.70375	0.0183764	-2.09533	0.0308195	0.778999	-1.22516		VAM less decreased than GmPH
Glyma12g05172	AT3G18950.1	Transducin/WD40 repeat-like superfamily protein; WD domain, G-beta repeat; F-BOX AND WD40 DOMAIN PROTEIN	defense response to other organism; defense response to bacterium; defense response to fungus; immune system process; response to hormone; response to abscisic acid; response to light stimulus; response to organic cyclic compound; response to organonitrogen compound; response to oxidative stress; response to salt stress; response to water deprivation; lipid biosynthetic process;		X	X	X	X			X					X	X		X		X	X	X	-1.97531	3.97e-05	-2.75068	3.95e-05	-3.5738	5.82026e-05	1.2108	0.775367	GmPH, VAM less decreased
Glyma12g10620	AT3G21690.1	MATE efflux family protein; MatE; MULTIDRUG RESISTANCE PUMP; DNA DAMAGE-INDUCIBLE PROTEIN	defense response to other organism; defense response to bacterium; defense response to fungus; immune system process; innate immune response; regulation of defense response; response to hormone; response to jasmonic acid; response to light stimulus; response to oxidative stress; response to inorganic substance; response to toxic substance; secondary metabolic process; small molecule biosynthetic …		X	X	X	X	X							X	X		X		X	X		2.23693	0.0631681	2.14057	0.0630521	0	1	2.18875	0.096361	GmPH, VAM more increased
Glyma12g11340	AT2G31180.1	MYB14 | myb domain protein 14 ; MYB-RELATED TRANSCRIPTION FACTOR	response to cold; response to freezing																	X	X	X	X	2.38384	0.0224129	3.42632	0.0273552	2.89258	0.061113	0.0124972	-1.04249		VAM more increased than GmPH
Glyma12g25080	NA	NA																			X		X	-1.31674	0.00441296	-0.704891	0.00452432	-2.49996	0.00610977	1.48915	-0.611846
Glyma12g30945	NA	NA																	X		X	X	X	-2.04713	0.000697415	-1.71258	0.00068759	-3.05565	0.00102571	1.17579	-0.334548	GmPH, VAM less decreased
Glyma12g32660	AT1G03940.1	HXXXD-type acyl-transferase family protein	response to hormone; response to jasmonic acid; anthocyanin-containing compound biosynthetic process; regulation of flavonoid biosynthetic process					X	X										X		X	X		6.97485	3.98e-13	6.98686	2.46e-13	0	1	6.98086	-0.012015	GmPH, VAM more increased
Glyma12g33260	AT4G20970.1	basic helix-loop-helix (bHLH) DNA-binding superfamily protein	defense response to other organism; defense response to fungus; regulation of transcription DNA-templated		X	X														X		X	X	0.899659	0.000623314	2.38195	0.000616992	2.46101	0.000905422	-0.820209	-1.48229		VAM more increased than GmPH
Glyma12g36540	AT5G12840.4	ATHAP2A, NF-YA1 | nuclear factor Y, subunit A1; CCAAT-binding transcription factor (CBF-B/NF-YA) subunit B	embryo development ending in seed dormancy; microgametogenesis; regulation of timing of transition from vegetative to reproductive phase; regulation of transcription DNA-templated; seed development; somatic embryogenesis																X				X	-0.769938	0.0180216	-0.817614	0.0178941	-1.94156	0.0228955	1.14778	0.047676	GmPH, VAM unchanged; Control decreased
Glyma13g02700	AT3G10250.2	Plant protein 1589 of unknown function; histidine-tRNA ligase	response to hormone; response to abscisic acid; response to salt stress; response to water; signal transduction					X			X								X		X	X		1.17495	0.0494842	1.0784	0.065438	0	1	1.12667	0.096553	GmPH, VAM more increased
Glyma13g14336	NA	Replication factor-A C terminal domain																		X	X	X	X	3.0387	0.017822	2.02285	0.0177046	2.2087	0.0196961	0.322075	1.01585		GmPH more increased than VAM
Glyma13g17080	NA	NA																			X		X	-1.2905	0.0205098	-0.48993	0.0204163	-2.15907	0.0277598	1.26885	-0.800568
Glyma13g17340	AT1G19250.1	FMO1 | flavin-dependent monooxygenase 1; L-pipecolic acid biosynthetic process	defense response to other organism; defense response to bacterium; defense response to fungus; response to hormone; L-pipecolic acid biosynthetic process; cellular response to hypoxia; innate immune response-activating signal transduction; plant-type hypersensitive response; systemic acquired resistance;		X	X	X	X												X	X	X	X	7.3343	1.54e-16	6.18367	2.46e-17	6.58311	3.44982e-15	0.175875	1.15064		GmPH more increased than VAM
Glyma13g17840	AT1G09520.1	Zinc finger, PHD-type																		X		X	X	0.777341	0.053859	1.89448	0.0536961	1.51201	0.0669212	-0.176099	-1.11714		VAM more increased than GmPH
Glyma13g19400	AT2G37530.1	protein-containing complex assembly	defense response; regulation of defense response; secondary metabolic process																	X		X	X	-0.167834	0.038607	1.11695	0.0328323	1.19812	0.0558295	-0.72356	-1.28478		VAM more increased than GmPH
Glyma13g19560	AT3G53600.1	C2H2-type zinc finger family protein; ; Nuclear C2H2 zinc finger protein.	Response to cold; Response to osmotic stress; response to salt stress; response to drought stress																	X	X	X	X	2.42554	1.27e-05	3.68979	1.24e-05	3.43928	1.79063e-05	-0.38162	-1.26425		VAM more increased than GmPH
Glyma13g19800	NA	NA																	X		X	X	X	-1.63566	7.51e-05	-1.12246	0.00010313	-3.30168	0.000114948	1.92262	-0.513204	GmPH, VAM less decreased
Glyma13g22290	AT5G58170.1	SVL5 | SHV3-like 5; Glycerophosphoryl diester phosphodiesterase family	lipid metabolic process																	X	X	X	X	3.6409	0.00443827	2.50044	0.0044383	2.63124	0.00491648	0.439427	1.14046		GmPH more increased than VAM
Glyma13g28040	AT1G55230.1	Family of unknown function (DUF716); EPIDIDYMAL MEMBRANE PROTEIN E9-RELATED; proteinase inhibitor I4, serpin																		X	X	X	X	2.26749	0.0264156	1.11342	0.0319968	2.06496	0.0330776	-0.374503	1.15407		GmPH more increased than VAM
Glyma13g29005	AT1G78410.1	VQ motif	response to oxidative stress														X			X	X	X	X	2.34525	0.00367243	3.67083	0.00362724	2.85933	0.0041618	0.148708	-1.32557		VAM more increased than GmPH
Glyma13g30210	AT2G40330.1	RCAR9 | PYR1-like 6; Polyketide cyclase / dehydrase and lipid transport	response to hormone; response to abscisic acid; response to jasmonic acid					X	X		X								X				X	0.303904	0.0380401	0.460536	0.0378886	1.38887	0.158052	-1.00665	-0.156632	GmPH, VAM unchanged; Control increased
Glyma13g32410	AT4G27240.1	zinc finger (C2H2 type) family protein																	X				X	-0.863081	0.00556108	-0.804783	0.0071341	-1.97047	0.00991634	1.13654	-0.0582986	GmPH, VAM unchanged; Control decreased
Glyma13g33930	AT1G73260.1	ATKTI1, KTI1 | kunitz trypsin inhibitor 1; Trypsin and protease inhibitor; involved in modulating programmed cell death in plant-pathogen interactions	defense response to other organism; defense response to bacterium; programmed cell death; regulation of programmed cell death; response to hormone; response to salicylic acid; response to oxidative stress; response to hydrogen peroxide;		X		X	X						X			X		X		X	X		-1.16344	0.0793698	-1.46423	0.0774381	0	1	-1.31383	0.300797	GmPH, VAM more decreased
Glyma13g44210	AT1G80130.1	Tetratricopeptide repeat (TPR)-like superfamily protein	response to oxidative stress														X		X		X	X		-1.7506	0.0078719	-1.30855	0.0138689	0	1	-1.52958	-0.44205	GmPH, VAM more decreased
Glyma13g44320	AT3G15900.1	NA																	X		X	X	X	-1.15531	0.00141952	-1.68378	0.00140515	-2.61112	0.00180758	1.19158	0.528469	GmPH, VAM less decreased
Glyma14g03527	AT2G40260.1	Homeodomain-like superfamily protein; Myb-like DNA-binding domain																		X	X	X	X	-1.83014	0.0301039	-2.93348	0.0325846	-2.40173	0.0343953	0.0199179	1.10334		GmPH less decreased than VAM
Glyma14g04800	AT5G12890.1	UDP-Glycosyltransferase superfamily protein; UDP-glucoronosyl and UDP-glucosyl transferase; GLUCOSYL/GLUCURONOSYL TRANSFERASES	defense response to other organism; regulation of defense response; response to hormone; response to abscisic acid; response to jasmonic acid; response to wounding; cellular response to oxygen-containing compound; regulation of signal transduction;		X			X	X		X							X	X		X	X	X	-1.59669	0.00462785	-1.67932	0.00483815	-2.66635	0.00711187	1.02834	0.082629	GmPH, VAM less decreased
Glyma14g24810	AT1G21550.1	Calcium-binding EF-hand family protein; EF hand	response to hormone; response to jasmonic acid; cellular response to hypoxia;					X	X										X		X	X	X	2.54471	4.95e-06	2.78609	4.9e-06	3.80392	7.71933e-06	-1.13853	-0.24138	GmPH, VAM less increased
Glyma14g35690	AT3G21110.2	PURC | purin 7 ; SAICAR synthetase; PURINE BIOSYNTHESIS PROTEIN 6/7, PUR6/7; PHOSPHORIBOSYLAMINOIMIDAZOLE-SUCCINOCARBOXAMIDE SYNTHASE	response to hormone; response to auxin; purine nucleotide biosynthetic process					X				X								X		X	X	0.834984	0.00560766	1.8374	0.00644408	1.73459	0.0112427	-0.398401	-1.00241		VAM more increased than GmPH
Glyma14g37890	AT5G58430.1	EXO70B1 | exocyst subunit exo70 family protein B1; Exo70 exocyst complex subunit; EXOCYST COMPLEX PROTEIN EXO70-RELATED; EXOCYST COMPLEX PROTEIN EXO70	defense response to other organism; defense response to bacterium; defense response to fungus; defense response by callose deposition; immune response		X	X	X												X		X	X		2.74209	0.00162916	2.34625	0.000817282	0	1	2.54417	0.395842	GmPH, VAM more increased
Glyma14g38120	AT2G30300.1	Major facilitator superfamily protein; Nodulin-like																				X	X	-0.865265	0.0128032	-1.08666	0.012077	-2.41584	0.0169433	1.43988	0.2214
Glyma14g39840	AT1G20510.1	OPCL1 | OPC-8:0 CoA ligase1; AMP-binding enzyme																			X		X	-1.04714	0.0555389	-0.662321	0.0558159	-1.87678	0.0716008	1.02205	-0.384819
Glyma15g01890	AT1G45688.1	CC1, COMPANION OF CELLULOSE SYNTHASE 1; Late embryogenesis abundant protein	hemicellulose metabolic process; plant epidermis development; plant-type cell wall biogenesis; small molecule metabolic process																	X		X	X	-0.859068	0.0303824	-2.17648	0.0304452	-1.51801	0.0384614	0.000239653	1.31741		GmPH less decreased than VAM
Glyma15g02800	AT5G56890.1	Protein kinase superfamily protein; Protein tyrosine kinase																				X	X	-0.691811	0.00890719	-1.51243	0.00764122	-2.35657	0.00906778	1.25445	0.820624
Glyma15g03446	AT3G59420.1	ACR4, CR4 | crinkly4; Protein tyrosine kinase; kinase activity, protein binding, protein homodimerization activity, protein serine/threonine kinase activity, transmembrane receptor protein kinase activity;																	X		X	X	X	-1.17718	0.0166109	-1.38598	0.0143626	-2.73293	0.0395093	1.45134	0.208795	GmPH, VAM less decreased
Glyma15g12963	AT3G52155.1	Phosphoglycerate mutase family protein																	X				X	0.120086	0.0619877	0.0360073	0.0618837	1.19215	0.0739825	-1.1141	0.0840791	GmPH, VAM unchanged; Control increased
Glyma15g17550	AT2G18969.1	Atypical member of the bHLH (basic helix-loop-helix) family of transcriptional factors																		X	X		X	-2.22665	0.0248273	-0.546456	0.0270265	-1.9989	0.0317243	0.61235	-1.68019		VAM less decreased than GmPH
Glyma15g20591	AT5G66180.2	S-adenosyl-L-methionine-dependent methyltransferases superfamily protein; NOP2(YEAST)-RELATED NOL1/NOP2/FMU(SUN) DOMAIN-CONTAINING																		X	X	X	X	3.55518	0.000892773	2.50742	0.000772355	2.82742	0.0015372	0.203883	1.04775		GmPH more increased than VAM
Glyma15g20870	AT1G48320.1	Thioesterase superfamily protein	phylloquinone biosynthetic process																		X		X	1.0892	0.0359685	0.736044	0.03592	2.0535	0.041599	-1.14088	0.353156
Glyma16g07325	AT5G40600.1	bromodomain testis-specific protein;;																	X				X	-0.331964	0.0613305	-0.50247	0.0613289	-1.53766	0.0719775	1.12045	0.170506	GmPH, VAM unchanged; Control decreased
Glyma16g31360	AT2G34930.1	disease resistance family protein / LRR family protein; Leucine rich repeat N-terminal domain	defense response to other organism; defense response to fungus; defense response to oomycetes; signal transduction		X	X															X			1.08172	0.02397	0.980958	0.0102014	0	1	1.03134	0.100759
Glyma16g33921	AT5G36930.2	Disease resistance protein (TIR-NBS-LRR class) family; Leucine Rich Repeat																				X	X	-0.0992876	0.0323119	-1.037	0.0322899	-1.67303	0.0379867	1.10489	0.937716
Glyma17g14111	AT4G25470.1	CBF2, DREB1C, FTQ4, ATCBF2 | C-repeat/DRE binding factor 2; AP2 domain	cold acclimation																X				X	-0.287675	0.032819	0.341197	0.0327297	-1.45512	0.0398138	1.48189	-0.628872	GmPH, VAM unchanged; Control decreased
Glyma17g23730	AT5G17920.2	ATCIMS | Cobalamin-independent synthase family protein; Cobalamin-independent synthase, Catalytic domain; Cobalamin-independent synthase, N-terminal domain; TEKTIN RELATED; 5-METHYLTETRAHYDROPTEROYLTRIGLUTAMATE--HOMOCYSTEIN	DNA methylation-dependent heterochromatin assembly; methionine biosynthetic process; positive regulation of histone H3-K9 methylation; response to zinc ion																	X	X	X	X	3.55551	9.35e-09	4.59229	9.09e-09	3.77815	1.01978e-08	0.295748	-1.03677		VAM more increased than GmPH
Glyma17g31235	AT4G08290.2	nodulin MtN21 /EamA-like transporter family protein																	X		X	X	X	-1.72451	0.0546895	-1.22148	0.0701807	-2.56515	0.0596924	1.09216	-0.503033	GmPH, VAM less decreased
Glyma17g31700	AT2G25530.1	AFG1-like ATPase family protein; AFG1-like ATPase; ATPASE N2B; ;																	X				X	0.434845	0.0376457	0.968648	0.0385569	1.72147	0.0570608	-1.01973	-0.533803	GmPH, VAM unchanged; Control increased
Glyma17g34910	AT1G55340.1	Protein of unknown function (DUF1639)																		X	X		X	1.52374	0.0842127	0.504586	0.0992857	2.05136	0.0928768	-1.03719	1.01916		GmPH more increased than VAM
Glyma18g00920	AT1G67325.1	Ran BP2/NZF zinc finger-like superfamily protein																	X				X	-0.482655	0.0813976	-0.131242	0.0813134	-1.51109	0.094961	1.20414	-0.351413	GmPH, VAM unchanged; Control decreased
Glyma18g02990	NA	NA																	X				X	-0.286736	0.0268222	-0.628826	0.0360258	-1.46241	0.0448037	1.00463	0.342091	GmPH, VAM unchanged; Control decreased
Glyma18g03740	AT5G02020.1	Encodes a protein involved in salt tolerance, named SIS (Salt Induced Serine rich)	response to salt stress																	X		X	X	-0.98311	0.0659033	-1.99185	0.0656501	-1.76304	0.0719326	0.275563	1.00873		GmPH less decreased than VAM
Glyma18g04150	AT2G39710.1	aspartic-type endopeptidase activity;																	X				X	-0.258646	0.0149324	-0.770606	0.0152606	-1.66969	0.0214368	1.15506	0.511959	GmPH, VAM unchanged; Control decreased
Glyma18g04340	AT2G28930.3	PK1B | protein kinase 1B	positive regulation of stomatal opening; protein phosphorylation																	X	X	X	X	1.77596	0.0350542	2.78133	2.91e-48	1.44464	0.0377292	0.834011	-1.00537		VAM more increased than GmPH
Glyma18g05890	AT4G33355.1	Bifunctional inhibitor/lipid-transfer protein/seed storage 2S albumin superfamily protein; Predicted to encode a PR (pathogenesis-related) protein. Belongs to the lipid transfer protein (PR-14) family;	defense response to other organism		X															X	X		X	1.91505	2.65e-05	0.667355	7.88e-06	2.5688	6.2106e-05	-1.27759	1.24769		GmPH more increased than VAM
Glyma18g16870	AT5G62620.1	Galactosyltransferase family protein; Galactosyltransferase; Galactoside-binding lectin; BETA-1,3-N-ACETYLGLUCOSAMINYLTRANSFERASE; BETA 1,3-GALACTOSYLTRANSFERASE-RELATED; Increased sensitivity to salt stress. Premature senescence	response to salt stress; senescence																			X	X	-0.974106	0.0552178	-1.31907	0.055445	-2.26949	0.0630296	1.1229	0.344962
Glyma18g43540	AT2G38290.1	AMT2 | ammonium transporter 2; Ammonium Transporter Family	response to carbon dioxide; response to nitrogen compound; nitrogen utilization																	X	X	X	X	2.40201	0.000460784	4.08875	0.00045504	2.96352	0.000550265	0.281859	-1.68674		VAM more increased than GmPH
Glyma18g48960	AT4G08850.1	Leucine-rich repeat receptor-like protein kinase family protein; Protein kinase domain; Leucine Rich Repeat																	X		X	X	X	3.74217	3.64e-07	3.62811	3.59e-07	2.60085	4.11386e-07	1.08429	0.114054	GmPH, VAM more increased
Glyma18g50930	AT5G54380.1	THE1 (THESEUS1) | protein kinase family protein; Protein tyrosine kinase; a receptor kinase regulated by Brassinosteroids;	response to hormone; response to Brassinosteroid					X											X		X	X		2.79621	0.0571943	2.21745	0.0708718	0	1	2.50683	0.578757	GmPH, VAM more increased
Glyma19g33630	AT4G02900.1	ERD (early-responsive to dehydration stress) family protein; Domain of unknown function DUF221; PROBABLE MEMBRANE PROTEIN; RSN1(YEAST)-RELATED	response to dehydration stress																	X		X	X	-0.831563	0.0596668	-2.10751	0.0595985	-1.42736	0.0682597	-0.0421755	1.27594		GmPH less decreased than VAM
Glyma19g35055	AT4G08850.1	MIK1 Leucine-rich repeat receptor-like protein kinase family protein; Leucine Rich Repeat; Leucine rich repeat N-terminal domain; Protein kinase domain	pollen tube guidance; response to hormone					X											X		X	X		1.93238	0.0121904	2.64299	0.011595	0	1	2.28769	-0.710615	GmPH, VAM more increased
Glyma19g36320	AT5G03110.1	NA	defense response to other organism; defense response to bacterium; secondary metabolic process; signal transduction; sulfur compound biosynthetic process		X		X													X	X	X	X	2.32194	1.16e-05	3.44252	1.13e-05	3.49906	1.45013e-05	-0.61683	-1.12058		VAM more increased than GmPH
Glyma19g40670	AT1G48000.1	AtMYB112 | myb domain protein 112	response to hormone; response to abscisic acid					X			X									X	X	X	X	-2.22303	0.0180224	-1.10328	0.0137041	-1.93826	0.0162631	0.275103	-1.11975		VAM less decreased than GmPH
Glyma19g40980	AT1G09530.2	PIF3, POC1, PAP3 | phytochrome interacting factor 3; Helix-loop-helix DNA-binding domain; STEROL REGULATORY ELEMENT-BINDING PROTEIN; CENTROMERE-BINDING PROTEIN 1, CBP-1; Acts as a negative regulator of phyB signalling. It degrades rapidly after irradiation of dark grown seedlings in a process controlled by phytochromes	response to light stimulus; regulation of response to light stimulus													X			X				X	-0.839964	0.00449905	-0.854086	0.0089881	-1.91936	0.00587905	1.07234	0.0141219	GmPH, VAM unchanged; Control decreased
Glyma19g45030	AT1G01060.3	LHY, LHY1 | Homeodomain-like superfamily protein; Myb-like DNA-binding domain; SWI/SNF COMPLEX-RELATED; OS08G0157600 PROTEIN	circadian rhythm																X				X	0.694801	0.0273152	0.632001	0.0274139	1.96911	0.0361869	-1.30571	0.0628003	GmPH, VAM unchanged; Control increased
Glyma20g03240	AT1G26610.1	C2H2-like zinc finger protein; transcription factor;	transcription																X		X	X		2.20442	0.0710527	1.44104	0.0907899	0	1	1.82273	0.763383	GmPH, VAM more increased
Glyma20g25110	AT1G68320.1	BW62C | myb domain protein 62; Myb-like DNA-binding domain; MYB-RELATED	response to hormone; response to gibberellin; negative regulation of gibberellin biosynthetic process; negative regulation of transcription DNA-templated; phosphate ion homeostasis; phosphate ion homeostasis; response to Phosphate starvation, GA‐mediated					X							X					X	X	X	X	1.68239	0.0180721	2.85601	0.0229569	1.74462	0.0193972	0.524587	-1.17362		VAM more increased than GmPH
Glyma20g27134	AT2G01270.1	AtQSOX2, QSOX2 | quiescin-sulfhydryl oxidase 2; Thioredoxin; QUIESCIN Q6-RELATED SULFHYDRYL OXIDASE; Encodes a protein disulfide isomerase-like (PDIL) protein, a member of a multigene family within the thioredoxin (TRX) superfamily																	X		X	X	X	1.85842	0.00038634	1.61996	0.000380223	2.86589	0.000594804	-1.1267	0.238463	GmPH, VAM less increased
