# Supplementary material for: Transgenic Soybeans Expressing Phosphatidylinositol-3-Phosphate-Binding Proteins Show Enhanced Resistance Against the Oomycete Pathogen Phytophthora sojae
Source: Front Microbiol. 2022 Jun 16;13:923281. doi: 10.3389/fmicb.2022.923281 (PMC9243418; doi:10.3389/fmicb.2022.923281)
Supplement: Supplementary file 8 [file Table_5.xlsx]

## Sheet: Sheet1
		Leaf									Hypocotyl
		Control				GmPH					Control				GmPH
Symbol	Name	Mock average	Mock std. err.	P.sojae average	P. sojae std err	Mock average	Mock std err	P.sojae average	P. sojae std err		Mock average	Mock Std err	P.sojae average	P. sojae std err	Mock average	Mock Std err	P.sojae average	P. sojae std err		ND = No data
Hydroxides																				all values in pmol/gFW-1
9HOD	9-hydroxyoctadecadienoic acid	1185	617	1219	470.8	1422	864.4	1037	427.3		1156	661.2	1376	351.7	1136	656.2	1379	505.9
9HOT	9-hydroxyoctadecatrienoic acid	5416	2907	6164	4224	7073	6619	6800	6235		744.7a	252.7	936.1b	295.6	740.8ab	253.2	910.1ab	239.1
13HOD	13-hydroxyoctadecadienoic acid	1415	615.1	1506	692.7	1703	1128	1495	731.2		2266	1146	2829	877.7	2378	810.2	2843	1012
13HOT	13-hydroxyoctadecatrienoic acid	6337	3775	6614	3895	6506	4882	6361	4091		3709a	1616	4194ab	1536	3650a	1340	5489b	4375
10HOD	10-hydroxyoctadecadienoic acid	35.1ab	37.24	21.73a	10.38	48.13b	30.33	37.16ab	22.03		99.67ab	46.67	134.6c	58.19	78.82a	37.62	128.0bc	51.39
Keto fatty acids
9KOD	9-keto-octadecadienoic acid	1322	855.9	1164	652.1	1458	1235	1221	832.8		697	544.3	816.7	266.8	648.3	319.1	826.8	309.2
9KOT	9-keto-octadecatrienoic acid	6721	4717	9229	6732	8618	7586	10135	8871		465.5	184.5	615.8	216.8	507.7	282.1	690	526.6
13KOD	13-keto-octadecadienoic acid	1408	779.1	1630	983.6	2104	1580	1717	1091		1036a	466.3	1606b	542.7	1163a	392.3	1606b	670.1
Epoxides
12,13-EpOD	12,13-epoxy ocadecadienoic acid	ND	ND	ND	ND	ND	ND	ND	ND		811	637.1	1046	624.6	831.5	542.5	1032	656.8
9,10-EpOM	9,10-epoxyoctadecaenoic acid	357.3	249.1	383.8	200.5	566.9	507.4	535.2	534.2		578.3a	349.1	853.8ab	379.4	860.3ab	693.7	957.5b	498.2
12,13-EpOM	12,13-epoxy octadecaenoic acid	105.6a	77.89	150.4ab	125.4	168.6ab	153.9	218.9b	226.7		119.3a	70.93	170.4ab	85.46	150.8ab	106.7	178.1b	63.32
Trihydroxides/ Triols
9,12,13-THOM	9,12,13-trihydroxyoctadecaenoic acid	629.1	319.9	561.7	212.9	697.2	315.5	675.2	236.5		3146ab	1048	3001a	800.6	3712b	1129	3216ab	733.1
9,10,13-THOM	9,10,13-trihydroxyoctadecaenoic acid	1782	1469	1288	707.3	1922	1242	1560	643		9038	3735	8589	3007	11802	9001	8585	3423
9,12,13-THOD	9,12,13-trihydroxyoctadecadienoic acid	269.5	269.2	263.3	159.5	303.7	239.2	254.3	109.4		947.1	413.7	954.4	291.4	980.3	391.4	961.6	167.9
9,10,13-THOD	9,10,13-trihydroxyoctadecadienoic acid	237.1	291.9	163.6	145.9	246.2	230.4	133.9	116.4		623.6	248.6	662.1	419.8	837.6	667.3	624.6	356.6
Ketols
9OH-10KOM	9-hydroxy-10-oxo-octadecaenoic acid	1287	1238	1054	734.4	1187	889.5	1065	563.1		1243	803.3	1650	1836.1	1146.44 ± 644.43	644.3	1487	2175
13OH-12KOM	13-hydroxy-12-oxo-octadecaenoic acid	ND	ND	ND	ND	ND	ND	ND	ND		44.1	36.8	34.18	22.62	26.69 ± 12.74	12.74	31.8	28.24
9OH-10KOD	9-hydroxy-10-oxo-octadecadienoic acid	619.7ab	422.8	490.1a	376.2	1058b	955.1	669.8ab	597.7		78.66	32.93	111.5	88.86	80.66 ± 38.22	38.22	90.17	42.54
Jasmonates
12-OPDA	12-oxophydienoic acid	8423	4971	9706	5941	7995	4265	7307	3791		4007	1434	4051	1647	4334	2018	5134	2445
JA	jasmonic acid	52.41	31.37	41.2	25.77	42.41	28.86	40.38	21.71		315.1a	119.8	383.3ab	128.9	365.2ab	120.5	430.7b	153.5
12OH-JA	12-hydroxyjasmonic acid	360.5a	152.3	262.4b	127.9	300.2ab	95.56	307.3ab	115.4		265.1	72.01	309.4	232.1	299.7	132.5	318.3	171.9
JA-Ile	jasmoinc acid isoleucine	7.59a	6.01	4.23b	2.84	6.11ab	4.95	6.46ab	4.37		39.97a	23.23	31.70a	11.89	59.82b	33.56	43.00a	19.99
12OH-JA-Ile	12-hydroxyjasmonic acid - isoleucine	339.2ab	195.5	399.5a	220.3	300.1ab	151.8	242.1b	117.9		2454	726.7	2064	608.4	2459	1223	2088	860.6
p12COOH-JA-Ile	12-carboxy jasmonic acid isoleucine	482.4	553.7	344.3	189.2	277.3	137.9	334.9	174.4		5210	1545	4906	1679	4742	2237	5062	1738
Dicarboxylates and related
Traumatin	traumatin	29.17a	15.08	41.38a	28.63	57.38a	41.85	102.1b	94.38		15.49a	4.33	17.94ab	6.23	16.69ab	4.68	21.19b	7.3
p9OH-TAn	9-hydroxy traumatin	598.8	484.9	552.4	416.4	813.9	666.9	818.1	833.7		34.04	31.35	26.72	14.81	26.33	14.72	24.63	9.39
Traumatic acid	traumatic acid	5566	2550	4613	2495	5375	2013	5675	1777		1097	535.4	1018	382.8	1186	524.1	1354	745.7
Azelaic acid	Azelaic acid	66.82	14.68	80.74	34.23	84.14	43.25	74.55	19.69		77.75	53.09	77.23	26.12	69.22	23.72	74.39	26.4
Tridecadienoic acid	tridecadienoic acid	111.9	97.6	140.9	98.85	199.1	183.3	182.3	167.6		36.92	25.36	39.5	21.75	38.44	19.76	48.1	54.74
Phytohormones
Benzoate	benzoic acid	539.2	311.6	475.4	155.7	447.6	121.1	487.4	233.2		ND	ND	ND	ND	ND	ND	ND	ND
CA	cinnamic acid	42.88	22.27	41.92	20.79	45.44	17.46	39.85	16.59		ND	ND	ND	ND	ND	ND	ND	ND
SA	salicylic acid	2006	1757	1948	1208	1964	1558	1699	981		14977	3808	15333	3642	13157	3072	15545	4300
IAA	indole-3-acetic acid	20.82ab	11.19	27.06a	15.38	18.69b	10.62	17.16b	8.1		89.4	36.59	83.51	34.23	97.2	31.31	95.88	30.45
ABA	abscisic acid	72.75	40.02	77.55	60.65	75.63	43.37	54.07	22.23		109.7ab	34.7	82.70c	26.47	125.2a	36.46	98.14bc	35.52
Other Oxylipins
12,13-diHOME	12,13-dihydroxyoctadecaenoic acid	495.63	131.7	463.5	102.3	491.2	106.2	452.17 ± 114.87	114.8		713.4	663.2	567.8	298.4	505.1	131.2	523.9	191.63
