# Supplementary material for: Transgenic Soybeans Expressing Phosphatidylinositol-3-Phosphate-Binding Proteins Show Enhanced Resistance Against the Oomycete Pathogen Phytophthora sojae
Source: Front Microbiol. 2022 Jun 16;13:923281. doi: 10.3389/fmicb.2022.923281 (PMC9243418; doi:10.3389/fmicb.2022.923281)
Supplement: Supplemental Table 6 — List of primers and sequences used in this study. [file Table_6.XLSX]

## Sheet: Sheet1
Name	Sequence 5' to 3'
VAM7p-qF	AGGGCTCCATGGCAGCTAATTCTGT
VAM7p-qR	GGCTTTGACAACTGCAGGAAGTCT
2xFYVE qF	TTGGGTCGATGCGGAAGAATGTCA
2xFYVE-qR	ATGCGCGACAGTGATGTTTACGTG
Pepp1-qF	CTGTCAGGTCATTGTCTGTTCT
Pepp1-qR	GGACCATCAGGACGAATGTTAT
GmPH1-qF	GCCGAAGACATCCTCAACAA
GmPH1-qR	TCCAATCCTCCTTCTCCTTCT
Fapp1-qF	AGGTAGCAAAGGCAGTATCAAG
Fapp1-qR	ATGCTGTTCGCCAGGAATAA
PsActin-F	GGCGAGCGTATGACCAAG
PsActin-R	GAACCACCGATCCAGACC
eGFP-F	GAACCGCATCGAGCTGAA
eGFP-R	TGCTTGTCGGCCATGATATAG
Glyma12g02790-F	CGGGACCAGTGTGCTTCTTCA
Glyma12g02790-R	CCCCTCCACTACAAAGGCTCG
Glyma04g02230-F	TGAAGCCCATTTTCTGTGCC
Glyma04g02230-R	AGGTTTGGGTTGCACTTGAC
Glyma10g26320-F	TTCCCCTTCAAACAAGCCCT
Glyma10g26320-R	CCCCAGTAGAGCCCAATCTG
Glyma02g14630-F	TTCAAAACCCGCTCCAGTTG
Glyma02g14630-R	TCCGTCTCTATCACCTCCCA
Glyma18g07396-F	TTAGGCATGATAACGGGTTCG
Glyma18g07396-R	CACGAGTCCTTATCCATAGCC
